# Supplementary material for: Temporo-spatial cellular atlas of the regenerating alveolar niche in idiopathic pulmonary fibrosis
Source: Nat Commun. 2025 Aug 4;16:7150. doi: 10.1038/s41467-025-61880-1 (PMC12322046; doi:10.1038/s41467-025-61880-1)
Supplement: Supplementary file 4 — Source Data [file 41467_2025_61880_MOESM4_ESM.xlsx]

## Sheet: Figure 2i
Figure 2i
Epithelial cells in IPF samples
	IPF_SAMPLE_081F_ROI_1	IPF_SAMPLE_081F_ROI_2	IPF_SAMPLE_081I_ROI_1	IPF_SAMPLE_081I_ROI_2	IPF_SAMPLE_081I_ROI_3	IPF_SAMPLE_081I_ROI_4	IPF_SAMPLE_081N_ROI_1	IPF_SAMPLE_081N_ROI_2	IPF_SAMPLE_081N_ROI_3	IPF_SAMPLE_081N_ROI_4	IPF_SAMPLE_086F_ROI_1	IPF_SAMPLE_086F_ROI_2	IPF_SAMPLE_086I_ROI_1	IPF_SAMPLE_086I_ROI_2	IPF_SAMPLE_086I_ROI_3	IPF_SAMPLE_098F_ROI_1	IPF_SAMPLE_098I_ROI_1	IPF_SAMPLE_098I_ROI_2	IPF_SAMPLE_098I_ROI_3	IPF_SAMPLE_098I_ROI_4	IPF_SAMPLE_098I_ROI_5	IPF_SAMPLE_098N_ROI_1	IPF_SAMPLE_098N_ROI_2	IPF_SAMPLE_098N_ROI_3	IPF_SAMPLE_104F_ROI_1	IPF_SAMPLE_104I_ROI_1	IPF_SAMPLE_104I_ROI_2	IPF_SAMPLE_108F_ROI_1	IPF_SAMPLE_108I_ROI_1	IPF_SAMPLE_108I_ROI_2	IPF_SAMPLE_108N_ROI_1	IPF_SAMPLE_108N_ROI_2	IPF_SAMPLE_113F_ROI_1	IPF_SAMPLE_113F_ROI_2	IPF_SAMPLE_113F_ROI_3	IPF_SAMPLE_113F_ROI_4	IPF_SAMPLE_113F_ROI_5	IPF_SAMPLE_113I_ROI_1	IPF_SAMPLE_113I_ROI_2	IPF_SAMPLE_113I_ROI_3	IPF_SAMPLE_113I_ROI_5	IPF_SAMPLE_113N_ROI_1	IPF_SAMPLE_113N_ROI_2	IPF_SAMPLE_113N_ROI_3	IPF_SAMPLE_82F_ROI_2	IPF_SAMPLE_82F_ROI_3	IPF_SAMPLE_82N_ROI_1	IPF_SAMPLE_82N_ROI_2	IPF_SAMPLE_82N_ROI_3
AT II	154	307	89	379	289	243	326	17	234	159	104	109	170	49	256	631	660	687	517	628	588	462	514	183	203	397	218	92	142	155	40	268	397	374	404	406	46	556	484	356	398	515	585	235	159	968	65	166	74
ABI_a	126	422	143	194	138	461	267	33	417	299	108	41	289	131	399	462	443	845	974	657	400	365	677	60	398	274	527	112	110	43	71	400	346	81	147	638	37	385	161	604	390	292	399	102	188	617	56	155	171
ABI_a-DC ADJ	126	163	57	93	152	78	70	11	185	125	28	57	72	40	74	210	332	231	263	277	269	192	200	57	93	176	194	22	94	16	52	54	99	369	104	109	22	52	120	207	81	326	172	87	21	167	19	52	19
ABI_b	16	3	2	1	11	9	4	1	8	8	1	1	6	1	10	9	7	9	5	12	3	4	4	11	15	24	111	14	1	4	6	0	2	2	6	145	3	22	0	15	11	5	16	3	0	866	1	1	0
Basal	260	26	73	73	116	103	24	58	98	32	10	73	60	250	22	282	549	99	17	83	368	209	99	238	53	97	174	69	65	9	260	46	24	155	32	221	63	83	138	31	151	32	59	128	17	373	53	72	25
27 UD	0	11	12	4	21	5	14	18	48	21	0	1	16	4	13	77	10	15	11	7	8	10	2	0	97	24	75	3	0	5	26	18	4	20	9	16	0	37	38	52	37	16	28	2	86	49	8	62	119
19 UD	10	33	6	6	52	38	14	23	13	20	75	4	41	34	20	17	16	70	64	26	106	99	196	250	141	84	16	74	9	15	65	35	148	57	22	12	43	33	167	429	24	11	52	107	108	15	5	13	26
Immmune cells in IPF samples
	IPF_SAMPLE_081F_ROI_1	IPF_SAMPLE_081F_ROI_2	IPF_SAMPLE_081I_ROI_1	IPF_SAMPLE_081I_ROI_2	IPF_SAMPLE_081I_ROI_3	IPF_SAMPLE_081I_ROI_4	IPF_SAMPLE_081N_ROI_1	IPF_SAMPLE_081N_ROI_2	IPF_SAMPLE_081N_ROI_3	IPF_SAMPLE_081N_ROI_4	IPF_SAMPLE_086F_ROI_1	IPF_SAMPLE_086F_ROI_2	IPF_SAMPLE_086I_ROI_1	IPF_SAMPLE_086I_ROI_2	IPF_SAMPLE_086I_ROI_3	IPF_SAMPLE_098F_ROI_1	IPF_SAMPLE_098I_ROI_1	IPF_SAMPLE_098I_ROI_2	IPF_SAMPLE_098I_ROI_3	IPF_SAMPLE_098I_ROI_4	IPF_SAMPLE_098I_ROI_5	IPF_SAMPLE_098N_ROI_1	IPF_SAMPLE_098N_ROI_2	IPF_SAMPLE_098N_ROI_3	IPF_SAMPLE_104F_ROI_1	IPF_SAMPLE_104I_ROI_1	IPF_SAMPLE_104I_ROI_2	IPF_SAMPLE_108F_ROI_1	IPF_SAMPLE_108I_ROI_1	IPF_SAMPLE_108I_ROI_2	IPF_SAMPLE_108N_ROI_1	IPF_SAMPLE_108N_ROI_2	IPF_SAMPLE_113F_ROI_1	IPF_SAMPLE_113F_ROI_2	IPF_SAMPLE_113F_ROI_3	IPF_SAMPLE_113F_ROI_4	IPF_SAMPLE_113F_ROI_5	IPF_SAMPLE_113I_ROI_1	IPF_SAMPLE_113I_ROI_2	IPF_SAMPLE_113I_ROI_3	IPF_SAMPLE_113I_ROI_5	IPF_SAMPLE_113N_ROI_1	IPF_SAMPLE_113N_ROI_2	IPF_SAMPLE_113N_ROI_3	IPF_SAMPLE_82F_ROI_2	IPF_SAMPLE_82F_ROI_3	IPF_SAMPLE_82N_ROI_1	IPF_SAMPLE_82N_ROI_2	IPF_SAMPLE_82N_ROI_3
CD206hi mac	35	872	238	173	764	196	137	11	549	811	154	193	287	319	277	456	502	526	791	636	324	518	436	174	151	522	649	150	287	272	204	381	177	971	246	304	58	90	448	466	388	1396	1596	426	278	336	106	253	226
NK cells	45	127	28	49	69	195	17	40	77	72	52	110	147	108	209	97	189	215	158	207	123	155	133	58	190	215	147	65	61	59	42	130	207	9	46	179	36	280	91	96	79	32	79	32	15	49	16	48	22
CD8 T cells	551	562	637	440	706	290	447	658	701	613	701	408	545	441	254	1191	639	519	345	502	654	657	629	500	459	545	94	193	752	407	647	451	390	478	349	216	738	135	703	263	332	349	422	625	315	173	247	309	240
CD14hi mono-DC ADJ	115	277	171	123	177	102	117	77	187	104	147	158	313	221	139	259	295	175	275	248	230	465	219	192	93	507	289	111	205	186	170	178	264	121	238	98	224	292	207	156	217	96	525	414	134	208	150	142	88
CD103+ CD4 T cells	51	53	21	46	56	25	48	38	59	45	34	24	49	44	21	134	239	163	310	160	173	189	197	141	146	86	51	19	101	67	53	74	73	58	51	39	40	21	63	49	56	77	68	57	20	24	25	47	33
Neut	90	71	29	145	73	87	89	538	80	51	46	27	174	111	119	268	153	345	272	202	134	175	168	120	580	327	738	41	17	147	214	116	135	141	330	147	214	411	234	301	204	422	285	251	133	308	105	91	139
CD14lo mono	346	377	641	589	475	660	321	387	493	369	371	438	571	450	529	860	999	1285	1698	1631	1020	718	1519	696	2041	1047	1068	327	422	543	285	501	453	596	672	459	486	147	670	643	632	780	836	725	621	576	340	420	367
Prolif mono-mac	70	98	94	61	93	76	28	17	61	63	26	58	59	56	49	92	117	117	78	175	227	194	69	43	94	105	182	58	140	12	125	27	36	147	41	77	31	49	135	76	73	28	46	29	53	131	23	42	30
CD4 T cells	634	364	507	295	404	295	325	394	529	442	553	370	511	513	287	1791	1536	1089	1057	1432	1523	1155	1438	1272	737	861	321	344	1000	653	959	757	413	547	320	228	768	73	1183	245	371	361	476	607	615	182	470	373	345
CD206mid mac	4	177	67	94	40	110	58	3	122	132	54	30	140	69	123	90	60	131	205	152	72	80	100	65	44	25	181	22	38	69	19	94	54	117	53	101	22	11	73	144	195	349	251	41	94	33	16	34	112
CD11bmid UD	25	57	46	45	53	9	79	28	21	40	8	4	6	3	6	7	4	0	3	3	3	1	1	2	9	12	9	3	13	64	9	0	3	128	17	17	32	3	22	11	61	6	6	7	35	5	1	4	17
FoxP3+ UD	8	6	8	7	8	1	18	7	8	4	8	46	13	22	15	2	6	12	11	12	4	5	9	11	37	203	104	12	7	30	14	9	26	13	40	10	21	3	18	5	34	7	6	19	11	1	23	13	6
Tregs	106	31	32	19	115	38	25	54	92	87	40	51	69	47	37	184	225	103	25	100	166	70	97	67	50	174	37	49	134	72	181	33	99	37	42	23	107	22	288	19	23	17	41	94	97	38	104	72	51
γδ UD	312	103	168	372	170	78	254	333	105	51	173	169	53	250	78	624	140	106	196	122	113	147	169	398	117	136	119	73	262	197	147	235	376	245	274	188	266	206	125	184	175	89	91	279	345	143	219	145	286
CD206- mac	63	84	46	91	98	41	81	74	89	37	84	221	20	83	90	52	60	100	44	115	110	27	45	144	138	51	126	190	71	148	92	77	93	66	120	50	87	180	58	89	82	35	34	98	37	82	94	116	93
B cells	662	206	369	115	653	273	87	104	265	537	212	211	35	80	35	277	217	149	54	323	672	121	434	307	336	199	28	376	413	1076	1737	207	600	866	19	10	1843	16	1133	317	54	13	38	141	252	20	107	89	42
15 UD	195	370	1274	441	717	400	355	995	606	574	509	494	231	342	161	413	457	365	203	337	500	153	173	330	528	939	154	315	404	286	348	167	236	264	286	173	302	392	195	179	140	44	106	879	166	301	440	378	140
[truncated: 4 more columns]

## Sheet: Figure 2j
Figure 2J
Epithelial cells in the 3 disease stages
	Adv														Intm																				Early
ATII	154	307	104	109	631	203	92	397	374	404	406	46	159	968	89	379	289	243	170	49	256	660	687	517	628	588	397	218	142	155	556	484	356	398	326	17	234	159	462	514	183	40	268	515	585	235	65	166	74
ABI_a	126	422	108	41	462	398	112	346	81	147	638	37	188	617	143	194	138	461	289	131	399	443	845	974	657	400	274	527	110	43	385	161	604	390	267	33	417	299	365	677	60	71	400	292	399	102	56	155	171
ABI_b-DC ADJ	126	163	28	57	210	93	22	99	369	104	109	22	21	167	57	93	152	78	72	40	74	332	231	263	277	269	176	194	94	16	52	120	207	81	70	11	185	125	192	200	57	52	54	326	172	87	19	52	19
ABI_b	16	3	1	1	9	15	14	2	2	6	145	3	0	866	2	1	11	9	6	1	10	7	9	5	12	3	24	111	1	4	22	0	15	11	4	1	8	8	4	4	11	6	0	5	16	3	1	1	0
Basal	260	26	10	73	282	53	69	24	155	32	221	63	17	373	73	73	116	103	60	250	22	549	99	17	83	368	97	174	65	9	83	138	31	151	24	58	98	32	209	99	238	260	46	32	59	128	53	72	25
27 UD	0	11	0	1	77	97	3	4	20	9	16	0	86	49	12	4	21	5	16	4	13	10	15	11	7	8	24	75	0	5	37	38	52	37	14	18	48	21	10	2	0	26	18	16	28	2	8	62	119
19 UD	10	33	6	6	52	38	14	23	13	20	75	4	41	34	20	17	16	70	64	26	106	99	196	250	141	84	16	74	9	15	65	35	148	57	22	12	43	33	167	429	24	11	52	107	108	15	5	13	26
Immune cells in the 3 disease stages
	Adv														Intm																				Early
γδ UD	312	103	173	169	624	117	73	376	245	274	188	266	345	143	168	372	170	78	53	250	78	140	106	196	122	113	136	119	262	197	206	125	184	175	254	333	105	51	147	169	398	147	235	89	91	279	219	145	286
NK cells	45	127	52	110	97	190	65	207	9	46	179	36	15	49	28	49	69	195	147	108	209	189	215	158	207	123	215	147	61	59	280	91	96	79	17	40	77	72	155	133	58	42	130	32	79	32	16	48	22
Prolif mono-mac	70	98	26	58	92	94	58	36	147	41	77	31	53	131	94	61	93	76	59	56	49	117	117	78	175	227	105	182	140	12	49	135	76	73	28	17	61	63	194	69	43	125	27	28	46	29	23	42	30
Tregs	106	31	40	51	184	50	49	99	37	42	23	107	97	38	32	19	115	38	69	47	37	225	103	25	100	166	174	37	134	72	22	288	19	23	25	54	92	87	70	97	67	181	33	17	41	94	104	72	51
FOXP3+ UD	8	6	8	46	2	37	12	26	13	40	10	21	11	1	8	7	8	1	13	22	15	6	12	11	12	4	203	104	7	30	3	18	5	34	18	7	8	4	5	9	11	14	9	7	6	19	23	13	6
B cells	662	206	212	211	277	336	376	600	866	19	10	1843	252	20	369	115	653	273	35	80	35	217	149	54	323	672	199	28	413	1076	16	1133	317	54	87	104	265	537	121	434	307	1737	207	13	38	141	107	89	42
CD4 T cells	634	364	553	370	1791	737	344	413	547	320	228	768	615	182	507	295	404	295	511	513	287	1536	1089	1057	1432	1523	861	321	1000	653	73	1183	245	371	325	394	529	442	1155	1438	1272	959	757	361	476	607	470	373	345
CD103+CD4 T cells	51	53	34	24	134	146	19	73	58	51	39	40	20	24	21	46	56	25	49	44	21	239	163	310	160	173	86	51	101	67	21	63	49	56	48	38	59	45	189	197	141	53	74	77	68	57	25	47	33
CD8 T cells	551	562	701	408	1191	459	193	390	478	349	216	738	315	173	637	440	706	290	545	441	254	639	519	345	502	654	545	94	752	407	135	703	263	332	447	658	701	613	657	629	500	647	451	349	422	625	247	309	240
CD11bmid UD	25	57	8	4	7	9	3	3	128	17	17	32	35	5	46	45	53	9	6	3	6	4	0	3	3	3	12	9	13	64	3	22	11	61	79	28	21	40	1	1	2	9	0	6	6	7	1	4	17
CD206hi mac	35	872	154	193	456	151	150	177	971	246	304	58	278	336	238	173	764	196	287	319	277	502	526	791	636	324	522	649	287	272	90	448	466	388	137	11	549	811	518	436	174	204	381	1396	1596	426	106	253	226
CD206mid mac	4	177	54	30	90	44	22	54	117	53	101	22	94	33	67	94	40	110	140	69	123	60	131	205	152	72	25	181	38	69	11	73	144	195	58	3	122	132	80	100	65	19	94	349	251	41	16	34	112
CD206negmac	63	84	84	221	52	138	190	93	66	120	50	87	37	82	46	91	98	41	20	83	90	60	100	44	115	110	51	126	71	148	180	58	89	82	81	74	89	37	27	45	144	92	77	35	34	98	94	116	93
CD14lomono	346	377	371	438	860	2041	327	453	596	672	459	486	621	576	641	589	475	660	571	450	529	999	1285	1698	1631	1020	1047	1068	422	543	147	670	643	632	321	387	493	369	718	1519	696	285	501	780	836	725	340	420	367
CD14himono-DC ADJ	115	277	147	158	259	93	111	264	121	238	98	224	134	208	171	123	177	102	313	221	139	295	175	275	248	230	507	289	205	186	292	207	156	217	117	77	187	104	465	219	192	170	178	96	525	414	150	142	88
Neut	90	71	46	27	268	580	41	135	141	330	147	214	133	308	29	145	73	87	174	111	119	153	345	272	202	134	327	738	17	147	411	234	301	204	89	538	80	51	175	168	120	214	116	422	285	251	105	91	139
15 UD	195	370	509	494	413	528	315	236	264	286	173	302	166	301	1274	441	717	400	231	342	161	457	365	203	337	500	939	154	404	286	392	195	179	140	355	995	606	574	153	173	330	348	167	44	106	879	440	378	140
[truncated: 4 more columns]

## Sheet: Figure 2k, and Suppl Fig 7
Early						Intm							Adv
Cell type 1	Cell type 2	r	p.value	adjusted_p		Cell type 1	Cell type 2	r	p.value	adjusted_p			Cell type 1	Cell type 2	r	p.value	adjusted_p
Tregs	Tregs	1	0	0		Tregs	Tregs	1	0	0			Tregs	Tregs	1	0	0
B cells	Tregs	0.765525	0.00013355	0.00953501		Basal	Tregs	0.509866	0.0216415	0.132734			Tregs	B cells	0.34288	0.230086	0.793795
CD103+ CD4 T cell	Tregs	0.0277209	0.910308	0.976233		Prolif mono-mac	Tregs	0.489167	0.0286048	0.154802			Tregs	CD14hi mono-DC ADJ	0.34434	0.227977	0.793795
CD4 T cell	Tregs	0.29485	0.220409	0.57936		CD14hi mono-DC ADJ	Tregs	0.325315	0.161636	0.451196			Tregs	CD206neg mac	-0.310871	0.279334	0.804286
Basal	Tregs	0.54536	0.0157354	0.149757		FOXP3+ UD	Tregs	0.165418	0.485826	0.720903			Tregs	CD4 T cell	0.846826	0.000132928	0.00645398
Prolif mono-mac	Tregs	0.417005	0.0756959	0.366527		ABI_a	ABI_a	1	0	0			Tregs	CD8 T cell	0.706237	0.00475566	0.0790939
Neut	Tregs	-0.161339	0.509343	0.794727		CD206hi mac	ABI_a	0.496858	0.0258375	0.142623			Tregs	FOXP3+ UD	-0.189256	0.516981	0.91167
CD8 T cell	Tregs	0.302035	0.208838	0.559605		CD14lo_mono	ABI_a	0.750222	0.000139097	0.00399727			ABI_a	Tregs	-0.0550279	0.851787	0.943626
CD206neg mac	Tregs	0.125954	0.607391	0.8382		ABI_b-DC ADJ	ABI_a	0.664342	0.0013989	0.0183856			ABI_a	ABI_a	1	0	0
gd UD	Tregs	-0.0738376	0.763864	0.919375		CD103+ CD4 T cell	ABI_a	0.615638	0.00385578	0.0354732			ABI_a	B cells	-0.492617	0.0735156	0.519815
CD11bmid_UD	Tregs	-0.238547	0.325358	0.67518		gd UD	ABI_a	-0.314518	0.176832	0.464815			ABI_a	CD103+ CD4 T cell	0.31787	0.268073	0.797883
ABI_a	ABI_a	1	0	0		CD11bmid_UD	ABI_a	-0.54069	0.0138361	0.0946902			ABI_a	CD14hi mono-DC ADJ	0.177287	0.544292	0.935973
CD14lo_mono	ABI_a	0.662637	0.00199039	0.0499407		B cells	ABI_a	-0.444853	0.0493737	0.216304			ABI_a	CD14lo_mono	0.252559	0.383681	0.895721
CD206hi mac	ABI_a	0.363234	0.12637	0.450658		CD8 T cell	ABI_a	-0.387661	0.0912526	0.33581			ABI_a	CD206neg mac	-0.370873	0.191737	0.781467
ABI_b-DC ADJ	ABI_a	0.551955	0.0142781	0.145954		CD4 T cell	ABI_a	0.239367	0.309425	0.593989			ABI_a	CD4 T cell	0.0109895	0.970257	0.980213
ABI_b	ABI_a	0.177077	0.468316	0.764828		Tregs	ABI_a	-0.204502	0.387112	0.665406			ABI_a	CD8 T cell	-0.107037	0.715704	0.943626
CD14hi mono-DC ADJ	ABI_a	0.207139	0.394832	0.716931		Basal	ABI_a	-0.031294	0.895798	0.93339			ABI_a	FOXP3+ UD	-0.377967	0.182714	0.775832
Tregs	ABI_a	-0.233377	0.336264	0.677438		Prolif mono-mac	ABI_a	0.232401	0.324136	0.608582			ABI_a	gd UD	0.0465491	0.874444	0.943626
B cells	ABI_a	-0.161062	0.510081	0.794727		CD14hi mono-DC ADJ	ABI_a	0.0680673	0.77554	0.900896			ABI_a	Neut	0.381222	0.178666	0.770498
CD103+ CD4 T cell	ABI_a	0.483175	0.0361135	0.231798		FOXP3+ UD	ABI_a	-0.0684653	0.77426	0.900896			ABI_a	NK cells	0.548663	0.0421817	0.363817
CD4 T cell	ABI_a	0.279002	0.247383	0.615114		ABI_b-DC ADJ	ABI_b-DC ADJ	1	0	0			ABI_b	Tregs	-0.237705	0.413176	0.895757
Basal	ABI_a	-0.222957	0.358884	0.680182		CD103+ CD4 T cell	ABI_b-DC ADJ	0.79859	2.43e-05	0.00167606			ABI_b	ABI_a	0.566191	0.0347957	0.354236
Prolif mono-mac	ABI_a	0.246465	0.309066	0.661627		gd UD	ABI_b-DC ADJ	-0.247474	0.292823	0.573185			ABI_b	ABI_b	1	0	0
Neut	ABI_a	-0.241208	0.319828	0.673747		CD11bmid_UD	ABI_b-DC ADJ	-0.460509	0.0410223	0.19521			ABI_b	B cells	-0.28138	0.329782	0.858678
CD8 T cell	ABI_a	0.168582	0.490251	0.777639		B cells	ABI_b-DC ADJ	-0.0659594	0.782328	0.900896			ABI_b	Basal	0.666839	0.00919292	0.119188
CD206neg mac	ABI_a	-0.589834	0.00785769	0.111471		CD8 T cell	ABI_b-DC ADJ	0.176365	0.456996	0.713746			ABI_b	CD103+ CD4 T cell	-0.232389	0.424007	0.895757
gd UD	ABI_a	-0.490079	0.0331645	0.217938		CD4 T cell	ABI_b-DC ADJ	0.697052	0.000636585	0.0109811			ABI_b	CD14hi mono-DC ADJ	0.0803586	0.78479	0.943626
CD11bmid_UD	ABI_a	-0.0844222	0.731132	0.906246		Tregs	ABI_b-DC ADJ	0.391823	0.0875339	0.326799			ABI_b	CD14lo_mono	-0.0335176	0.909436	0.943626
ABI_b-DC ADJ	ABI_b-DC ADJ	1	0	0		Basal	ABI_b-DC ADJ	0.487387	0.0292776	0.155397			ABI_b	CD206neg mac	-0.121968	0.67787	0.943626
ABI_b	ABI_b-DC ADJ	0.588016	0.00809925	0.111471		Prolif mono-mac	ABI_b-DC ADJ	0.651236	0.00186928	0.0234509			ABI_b	CD4 T cell	-0.309304	0.281892	0.804286
CD14hi mono-DC ADJ	ABI_b-DC ADJ	0.408333	0.0826283	0.38009		CD14hi mono-DC ADJ	ABI_b-DC ADJ	0.283263	0.226201	0.507572			ABI_b	CD8 T cell	-0.374921	0.186554	0.780136
Tregs	ABI_b-DC ADJ	-0.0323705	0.895337	0.976233		FOXP3+ UD	ABI_b-DC ADJ	0.0630249	0.791803	0.900896			ABI_b	FOXP3+ UD	-0.344563	0.227656	0.793795
B cells	ABI_b-DC ADJ	-0.129517	0.59718	0.83623		ABI_b	ABI_b	1	0	0			ABI_b	gd UD	-0.2211	0.447477	0.899249
CD103+ CD4 T cell	ABI_b-DC ADJ	0.368757	0.120281	0.448616		Neut	ABI_b	0.848212	2.31e-06	0.000318729			ABI_b	Neut	0.241467	0.405599	0.895721
CD4 T cell	ABI_b-DC ADJ	0.0226358	0.926714	0.976233		NK cells	ABI_b	0.214945	0.362786	0.654438			ABI_b	NK cells	-0.100807	0.731677	0.943626
Basal	ABI_b-DC ADJ	-0.0608634	0.804509	0.922657		CD206mid mac	ABI_b	0.29418	0.208035	0.48659			ABI_b-DC ADJ	Tregs	-0.00868043	0.976505	0.980213
Prolif mono-mac	ABI_b-DC ADJ	0.305471	0.203449	0.559605		ABI_a	ABI_b	0.209718	0.374851	0.658148			ABI_b-DC ADJ	ABI_a	0.233735	0.421252	0.895757
Neut	ABI_b-DC ADJ	0.129619	0.59689	0.83623		CD206hi mac	ABI_b	0.312378	0.179956	0.468565			ABI_b-DC ADJ	ABI_b-DC ADJ	1	0	0
CD8 T cell	ABI_b-DC ADJ	0.0533524	0.828268	0.922657		CD14lo_mono	ABI_b	0.165787	0.48484	0.720903			ABI_b-DC ADJ	ABI_b	0.159714	0.585478	0.943626
CD206neg mac	ABI_b-DC ADJ	-0.706583	0.000719751	0.0220724		ABI_b-DC ADJ	ABI_b	0.157977	0.505922	0.736699			ABI_b-DC ADJ	B cells	-0.00862237	0.976662	0.980213
gd UD	ABI_b-DC ADJ	-0.520842	0.0222242	0.170386		CD103+ CD4 T cell	ABI_b	-0.14606	0.538917	0.762775			ABI_b-DC ADJ	Basal	0.478929	0.0831635	0.519815
CD11bmid_UD	ABI_b-DC ADJ	-0.178124	0.465647	0.764828		gd UD	ABI_b	-0.201904	0.393303	0.665406			ABI_b-DC ADJ	CD103+ CD4 T cell	0.329583	0.249843	0.797883
ABI_b	ABI_b	1	0	0		CD11bmid_UD	ABI_b	-0.153865	0.517198	0.743472			ABI_b-DC ADJ	CD14hi mono-DC ADJ	0.10902	0.710642	0.943626
CD14hi mono-DC ADJ	ABI_b	0.559483	0.0127488	0.135334		B cells	ABI_b	-0.286567	0.220598	0.499058			ABI_b-DC ADJ	CD14lo_mono	0.0806976	0.783902	0.943626
Tregs	ABI_b	0.204828	0.400244	0.71732		CD8 T cell	ABI_b	-0.543935	0.0131683	0.093191			ABI_b-DC ADJ	CD206neg mac	-0.348741	0.221692	0.793795
B cells	ABI_b	0.0867071	0.724122	0.906246		CD4 T cell	ABI_b	-0.261116	0.266144	0.551861			ABI_b-DC ADJ	CD4 T cell	0.195685	0.502571	0.91167
CD103+ CD4 T cell	ABI_b	0.128653	0.59965	0.83623		Tregs	ABI_b	-0.185938	0.432524	0.69405			ABI_b-DC ADJ	CD8 T cell	0.193241	0.508027	0.91167
CD4 T cell	ABI_b	-0.00115283	0.996263	0.996823		Basal	ABI_b	0.034829	0.8841	0.93339			ABI_b-DC ADJ	FOXP3+ UD	-0.275143	0.341066	0.871613
Basal	ABI_b	0.15205	0.534333	0.809977		Prolif mono-mac	ABI_b	0.325067	0.161975	0.451196			ABI_b-DC ADJ	gd UD	0.23025	0.428405	0.895757
Prolif mono-mac	ABI_b	0.200822	0.409722	0.72957		CD14hi mono-DC ADJ	ABI_b	0.297048	0.203428	0.48659			ABI_b-DC ADJ	Neut	0.129807	0.658281	0.943626
Neut	ABI_b	-0.0591404	0.809946	0.922657		FOXP3+ UD	ABI_b	0.506514	0.0226669	0.133371			ABI_b-DC ADJ	NK cells	-0.103628	0.724433	0.943626
CD8 T cell	ABI_b	0.0291575	0.905679	0.976233		B cells	B cells	1	0	0			B cells	B cells	1	0	0
CD206neg mac	ABI_b	-0.345739	0.147089	0.467655		CD8 T cell	B cells	0.512205	0.0209482	0.131402			B cells	CD206neg mac	-0.0975734	0.740009	0.943626
gd UD	ABI_b	-0.296263	0.218102	0.578808		CD4 T cell	B cells	0.344231	0.137231	0.411692			B cells	FOXP3+ UD	0.0358066	0.903277	0.943626
CD11bmid_UD	ABI_b	-0.0541901	0.825611	0.922657		Tregs	B cells	0.572205	0.0083799	0.069134			Basal	Tregs	0.211398	0.468147	0.906406
B cells	B cells	1	0	0		Basal	B cells	0.0145982	0.951292	0.951292			Basal	ABI_a	0.520076	0.0566017	0.433946
CD103+ CD4 T cell	B cells	0.0417158	0.865353	0.95535		Prolif mono-mac	B cells	0.159246	0.502467	0.736699			Basal	B cells	-0.137221	0.639936	0.943626
CD4 T cell	B cells	0.395779	0.0934755	0.390823		CD14hi mono-DC ADJ	B cells	-0.208897	0.376766	0.658148			Basal	Basal	1	0	0
Basal	B cells	0.569308	0.0109535	0.125966		FOXP3+ UD	B cells	-0.126457	0.59524	0.813299			Basal	CD103+ CD4 T cell	0.0930749	0.751644	0.943626
Prolif mono-mac	B cells	0.397053	0.0923302	0.390823		Basal	Basal	1	0	0			Basal	CD14hi mono-DC ADJ	-0.0552565	0.851177	0.943626
Neut	B cells	-0.0149091	0.951695	0.987473		Prolif mono-mac	Basal	0.448191	0.0474925	0.211418			Basal	CD14lo_mono	-0.0451512	0.878189	0.943626
CD8 T cell	B cells	0.436579	0.0616437	0.316327		CD14hi mono-DC ADJ	Basal	0.198774	0.400832	0.667712			Basal	CD206neg mac	-0.332052	0.246099	0.797883
CD206neg mac	B cells	0.105021	0.668736	0.8813		FOXP3+ UD	Basal	-0.0391552	0.869814	0.93339			Basal	CD4 T cell	0.204688	0.482707	0.91167
gd UD	B cells	-0.0229408	0.925729	0.976233		CD103+ CD4 T cell	CD103+ CD4 T cell	1	0	0			Basal	CD8 T cell	0.0740109	0.801467	0.943626
CD11bmid_UD	B cells	-0.0231838	0.924944	0.976233		gd UD	CD103+ CD4 T cell	-0.0566158	0.812595	0.906745			Basal	FOXP3+ UD	-0.513128	0.060585	0.451931
Basal	Basal	1	0	0		CD11bmid_UD	CD103+ CD4 T cell	-0.359389	0.119643	0.378727			Basal	gd UD	0.248002	0.392608	0.895721
Prolif mono-mac	Basal	0.615427	0.00503353	0.0926169		B cells	CD103+ CD4 T cell	-0.0268345	0.910585	0.93339			Basal	Neut	0.15451	0.59791	0.943626
Neut	Basal	0.0184107	0.940367	0.979402		CD8 T cell	CD103+ CD4 T cell	0.256155	0.275663	0.554081			Basal	NK cells	-0.115203	0.69493	0.943626
CD8 T cell	Basal	0.533006	0.0187831	0.159464		CD4 T cell	CD103+ CD4 T cell	0.777586	5.46e-05	0.00215277			CD103+ CD4 T cell	Tregs	0.430679	0.124217	0.652461
CD206neg mac	Basal	0.304404	0.205112	0.559605		Tregs	CD103+ CD4 T cell	0.323397	0.164267	0.451196			CD103+ CD4 T cell	B cells	0.0106791	0.971097	0.980213
gd UD	Basal	0.189237	0.437798	0.75693		Basal	CD103+ CD4 T cell	0.369204	0.109153	0.359661			CD103+ CD4 T cell	CD103+ CD4 T cell	1	0	0
CD11bmid_UD	Basal	-0.322149	0.178602	0.534536		Prolif mono-mac	CD103+ CD4 T cell	0.375034	0.103246	0.356198			CD103+ CD4 T cell	CD14hi mono-DC ADJ	0.13685	0.640848	0.943626
CD103+ CD4 T cell	CD103+ CD4 T cell	1	0	0		CD14hi mono-DC ADJ	CD103+ CD4 T cell	0.26954	0.250461	0.529692			CD103+ CD4 T cell	CD206neg mac	-0.123279	0.67458	0.943626
CD4 T cell	CD103+ CD4 T cell	0.848563	4.4e-06	0.00121372		FOXP3+ UD	CD103+ CD4 T cell	-0.0842501	0.723979	0.889126			CD103+ CD4 T cell	CD4 T cell	0.67459	0.00813531	0.112267
Basal	CD103+ CD4 T cell	0.476532	0.0391389	0.234936		CD11bmid_UD	CD11bmid_UD	1	0	0			CD103+ CD4 T cell	CD8 T cell	0.553654	0.0399715	0.355875
Prolif mono-mac	CD103+ CD4 T cell	0.531941	0.0190664	0.159464		B cells	CD11bmid_UD	0.406142	0.0755894	0.298038			CD103+ CD4 T cell	FOXP3+ UD	0.131139	0.654971	0.943626
Neut	CD103+ CD4 T cell	-0.000980114	0.996823	0.996823		CD8 T cell	CD11bmid_UD	0.144933	0.542087	0.763347			CD103+ CD4 T cell	gd UD	0.419467	0.135423	0.679578
CD8 T cell	CD103+ CD4 T cell	0.381638	0.106897	0.40977		CD4 T cell	CD11bmid_UD	-0.321609	0.166746	0.451196			CD11bmid_UD	Tregs	-0.199411	0.494304	0.91167
CD206neg mac	CD103+ CD4 T cell	-0.221475	0.36217	0.680182		Tregs	CD11bmid_UD	-0.149893	0.528199	0.751458			CD11bmid_UD	ABI_a	-0.241418	0.405696	0.895721
gd UD	CD103+ CD4 T cell	0.092047	0.707823	0.906246		Basal	CD11bmid_UD	-0.235615	0.317298	0.60396			CD11bmid_UD	ABI_b-DC ADJ	0.701684	0.0051583	0.0790939
CD11bmid_UD	CD103+ CD4 T cell	-0.34675	0.145832	0.467655		Prolif mono-mac	CD11bmid_UD	-0.361551	0.117273	0.376364			CD11bmid_UD	ABI_b	-0.18962	0.516159	0.91167
CD11bmid_UD	CD11bmid_UD	1	0	0		CD14hi mono-DC ADJ	CD11bmid_UD	-0.298705	0.200798	0.48659			CD11bmid_UD	B cells	0.338337	0.236724	0.797883
CD14hi mono-DC ADJ	CD14hi mono-DC ADJ	1	0	0		FOXP3+ UD	CD11bmid_UD	-0.0237056	0.920978	0.935677			CD11bmid_UD	Basal	-0.0339158	0.908365	0.943626
Tregs	CD14hi mono-DC ADJ	0.17689	0.468794	0.764828		CD14hi mono-DC ADJ	CD14hi mono-DC ADJ	1	0	0			CD11bmid_UD	CD103+ CD4 T cell	-0.0525903	0.85829	0.943626
B cells	CD14hi mono-DC ADJ	-0.0888094	0.717691	0.906246		FOXP3+ UD	CD14hi mono-DC ADJ	0.747982	0.000149385	0.00399727			CD11bmid_UD	CD11bmid_UD	1	0	0
CD103+ CD4 T cell	CD14hi mono-DC ADJ	0.391246	0.0976365	0.391728		CD14lo_mono	CD14lo_mono	1	0	0			CD11bmid_UD	CD14hi mono-DC ADJ	-0.0965794	0.742576	0.943626
CD4 T cell	CD14hi mono-DC ADJ	0.222684	0.359489	0.680182		ABI_b-DC ADJ	CD14lo_mono	0.789033	3.55e-05	0.00195997			CD11bmid_UD	CD14lo_mono	-0.0964581	0.742889	0.943626
Basal	CD14hi mono-DC ADJ	0.286799	0.233861	0.598795		CD103+ CD4 T cell	CD14lo_mono	0.782265	4.59e-05	0.0021129			CD11bmid_UD	CD206neg mac	-0.343879	0.228642	0.793795
Prolif mono-mac	CD14hi mono-DC ADJ	0.419445	0.0738256	0.363855		gd UD	CD14lo_mono	-0.278459	0.234512	0.521978			CD11bmid_UD	CD4 T cell	-0.0367817	0.900655	0.943626
Neut	CD14hi mono-DC ADJ	0.0531048	0.829054	0.922657		CD11bmid_UD	CD14lo_mono	-0.36244	0.116308	0.376364			CD11bmid_UD	CD8 T cell	0.0467065	0.874023	0.943626
CD8 T cell	CD14hi mono-DC ADJ	0.15906	0.515421	0.794727		B cells	CD14lo_mono	-0.1189	0.617585	0.831077			CD11bmid_UD	FOXP3+ UD	-0.188926	0.517726	0.91167
CD206neg mac	CD14hi mono-DC ADJ	-0.347595	0.144787	0.467655		CD8 T cell	CD14lo_mono	0.0410079	0.863708	0.93339			CD11bmid_UD	gd UD	-0.0349919	0.905469	0.943626
gd UD	CD14hi mono-DC ADJ	-0.104821	0.669331	0.8813		CD4 T cell	CD14lo_mono	0.637141	0.00251621	0.0289364			CD11bmid_UD	Neut	-0.147457	0.614923	0.943626
CD11bmid_UD	CD14hi mono-DC ADJ	-0.351032	0.140588	0.467655		Tregs	CD14lo_mono	0.157555	0.507073	0.736699			CD11bmid_UD	NK cells	-0.396561	0.160375	0.744766
CD14lo_mono	CD14lo_mono	1	0	0		Basal	CD14lo_mono	0.113668	0.63325	0.832271			CD11bmid_UD	Prolif mono-mac	0.536481	0.047951	0.389249
CD206hi mac	CD14lo_mono	0.186735	0.44399	0.75693		Prolif mono-mac	CD14lo_mono	0.50375	0.023541	0.135361			CD14hi mono-DC ADJ	B cells	0.0771355	0.793248	0.943626
ABI_b-DC ADJ	CD14lo_mono	0.318878	0.183305	0.534536		CD14hi mono-DC ADJ	CD14lo_mono	0.288768	0.216915	0.494782			CD14hi mono-DC ADJ	CD14hi mono-DC ADJ	1	0	0
ABI_b	CD14lo_mono	0.00790744	0.97437	0.992787		FOXP3+ UD	CD14lo_mono	0.197999	0.402707	0.667712			CD14hi mono-DC ADJ	CD206neg mac	-0.134422	0.646839	0.943626
CD14hi mono-DC ADJ	CD14lo_mono	0.151052	0.53705	0.809977		CD206hi mac	CD206hi mac	1	0	0			CD14hi mono-DC ADJ	FOXP3+ UD	-0.0379487	0.897518	0.943626
Tregs	CD14lo_mono	-0.235362	0.332051	0.675782		CD14lo_mono	CD206hi mac	0.693282	0.000700588	0.0113742			CD14lo_mono	Tregs	0.0556113	0.850232	0.943626
B cells	CD14lo_mono	-0.175992	0.47109	0.764828		ABI_b-DC ADJ	CD206hi mac	0.678585	0.0010047	0.0154054			CD14lo_mono	B cells	-0.0861	0.769779	0.943626
CD103+ CD4 T cell	CD14lo_mono	0.58239	0.00888536	0.111471		CD103+ CD4 T cell	CD206hi mac	0.571235	0.0085165	0.069134			CD14lo_mono	CD103+ CD4 T cell	0.777613	0.0010609	0.0292809
CD4 T cell	CD14lo_mono	0.52792	0.0201663	0.161153		gd UD	CD206hi mac	-0.211755	0.370122	0.658148			CD14lo_mono	CD14hi mono-DC ADJ	-0.214738	0.460981	0.906406
Basal	CD14lo_mono	0.111553	0.649352	0.870006		CD11bmid_UD	CD206hi mac	-0.105778	0.657157	0.847318			CD14lo_mono	CD14lo_mono	1	0	0
Prolif mono-mac	CD14lo_mono	0.140083	0.567332	0.819809		B cells	CD206hi mac	0.0296612	0.901209	0.93339			CD14lo_mono	CD206neg mac	0.0845598	0.773799	0.943626
Neut	CD14lo_mono	0.0589169	0.810652	0.922657		CD8 T cell	CD206hi mac	0.120875	0.611714	0.831077			CD14lo_mono	CD4 T cell	0.323742	0.258837	0.797883
CD8 T cell	CD14lo_mono	0.216385	0.373586	0.692789		CD4 T cell	CD206hi mac	0.379194	0.0991751	0.350594			CD14lo_mono	CD8 T cell	0.113834	0.6984	0.943626
CD206neg mac	CD14lo_mono	-0.286535	0.234311	0.598795		Tregs	CD206hi mac	0.23036	0.328524	0.612653			CD14lo_mono	FOXP3+ UD	0.357343	0.209725	0.793795
gd UD	CD14lo_mono	-0.210054	0.388063	0.709308		Basal	CD206hi mac	0.0777728	0.744493	0.897267			CD14lo_mono	gd UD	-0.0026241	0.992897	0.992897
CD11bmid_UD	CD14lo_mono	-0.354022	0.137005	0.466833		Prolif mono-mac	CD206hi mac	0.377979	0.100351	0.350594			CD14lo_mono	Neut	0.883089	2.85e-05	0.00293844
CD206hi mac	CD206hi mac	1	0	0		CD14hi mono-DC ADJ	CD206hi mac	0.29134	0.212665	0.489129			CD206hi mac	Tregs	-0.222504	0.444524	0.899249
ABI_b-DC ADJ	CD206hi mac	0.686394	0.00117293	0.0323729		FOXP3+ UD	CD206hi mac	0.258087	0.271931	0.551861			CD206hi mac	ABI_a	0.197082	0.499464	0.91167
ABI_b	CD206hi mac	0.533587	0.01863	0.159464		CD206mid mac	CD206mid mac	1	0	0			CD206hi mac	ABI_b-DC ADJ	0.795749	0.000664365	0.0229206
CD14hi mono-DC ADJ	CD206hi mac	0.453953	0.0508999	0.292675		ABI_a	CD206mid mac	0.664469	0.00139486	0.0183856			CD206hi mac	ABI_b	0.0143959	0.961043	0.980213
Tregs	CD206hi mac	-0.224017	0.356544	0.680182		CD206hi mac	CD206mid mac	0.391725	0.0876199	0.326799			CD206hi mac	B cells	-0.111316	0.704795	0.943626
B cells	CD206hi mac	-0.122584	0.61711	0.846539		CD14lo_mono	CD206mid mac	0.530731	0.0160583	0.105526			CD206hi mac	Basal	0.0902627	0.758942	0.943626
CD103+ CD4 T cell	CD206hi mac	0.121736	0.619568	0.846539		ABI_b-DC ADJ	CD206mid mac	0.259688	0.268862	0.551861			CD206hi mac	CD103+ CD4 T cell	0.095409	0.745601	0.943626
CD4 T cell	CD206hi mac	-0.127506	0.602934	0.83623		CD103+ CD4 T cell	CD206mid mac	0.255446	0.27704	0.554081			CD206hi mac	CD11bmid_UD	0.780741	0.000981633	0.0292809
Basal	CD206hi mac	-0.186872	0.44365	0.75693		gd UD	CD206mid mac	-0.240958	0.306123	0.593989			CD206hi mac	CD14hi mono-DC ADJ	0.221638	0.446344	0.899249
Prolif mono-mac	CD206hi mac	0.0201721	0.934673	0.979402		CD11bmid_UD	CD206mid mac	-0.0806828	0.735255	0.893967			CD206hi mac	CD14lo_mono	-0.0680983	0.817073	0.943626
Neut	CD206hi mac	0.303839	0.205998	0.559605		B cells	CD206mid mac	-0.371999	0.106291	0.357759			CD206hi mac	CD206hi mac	1	0	0
CD8 T cell	CD206hi mac	-0.0100809	0.967328	0.992787		CD8 T cell	CD206mid mac	-0.452544	0.0451225	0.204161			CD206hi mac	CD206mid mac	0.847767	0.000128375	0.00645398
CD206neg mac	CD206hi mac	-0.601992	0.00638823	0.103715		CD4 T cell	CD206mid mac	-0.0519224	0.827898	0.906745			CD206hi mac	CD206neg mac	-0.285618	0.322236	0.850661
gd UD	CD206hi mac	-0.408939	0.0821289	0.38009		Tregs	CD206mid mac	-0.428611	0.059354	0.255964			CD206hi mac	CD4 T cell	0.0297742	0.919519	0.950514
CD11bmid_UD	CD206hi mac	-0.144343	0.555482	0.815495		Basal	CD206mid mac	-0.209713	0.374863	0.658148			CD206hi mac	CD8 T cell	0.108595	0.711726	0.943626
CD206mid mac	CD206mid mac	1	0	0		Prolif mono-mac	CD206mid mac	0.0621457	0.794648	0.900896			CD206hi mac	FOXP3+ UD	-0.31557	0.271743	0.797883
FOXP3+ UD	CD206mid mac	0.176958	0.468619	0.764828		CD14hi mono-DC ADJ	CD206mid mac	-0.156552	0.509817	0.736699			CD206hi mac	gd UD	-0.00938894	0.974588	0.980213
NK cells	CD206mid mac	0.494991	0.0311825	0.217158		FOXP3+ UD	CD206mid mac	-0.0829594	0.728053	0.889126			CD206hi mac	Neut	-0.107541	0.714416	0.943626
ABI_a	CD206mid mac	0.41431	0.0778021	0.370231		CD206neg mac	CD206neg mac	1	0	0			CD206hi mac	NK cells	-0.10793	0.713424	0.943626
CD14lo_mono	CD206mid mac	0.548984	0.0149205	0.147074		ABI_b	CD206neg mac	0.314663	0.176622	0.464815			CD206hi mac	Prolif mono-mac	0.704775	0.00488215	0.0790939
CD206hi mac	CD206mid mac	0.440793	0.058894	0.316327		Neut	CD206neg mac	0.385132	0.0935683	0.339801			CD206mid mac	Tregs	-0.169264	0.56294	0.935973
ABI_b-DC ADJ	CD206mid mac	0.388955	0.0997898	0.393457		NK cells	CD206neg mac	0.184202	0.436911	0.697037			CD206mid mac	ABI_a	0.352273	0.216728	0.793795
ABI_b	CD206mid mac	0.128074	0.601308	0.83623		CD206mid mac	CD206neg mac	-0.176343	0.457054	0.713746			CD206mid mac	ABI_b-DC ADJ	0.475664	0.0855903	0.519815
CD14hi mono-DC ADJ	CD206mid mac	-0.0642949	0.793708	0.922657		ABI_a	CD206neg mac	-0.0150036	0.949941	0.951292			CD206mid mac	ABI_b	-0.163057	0.577547	0.943626
Tregs	CD206mid mac	-0.437134	0.061276	0.316327		CD206hi mac	CD206neg mac	-0.115899	0.626551	0.831214			CD206mid mac	B cells	-0.243211	0.402109	0.895721
B cells	CD206mid mac	-0.252345	0.297291	0.661627		CD14lo_mono	CD206neg mac	-0.167218	0.481025	0.720903			CD206mid mac	Basal	-0.133914	0.648096	0.943626
CD103+ CD4 T cell	CD206mid mac	-0.00436446	0.985852	0.993048		ABI_b-DC ADJ	CD206neg mac	-0.0664225	0.780835	0.900896			CD206mid mac	CD103+ CD4 T cell	0.124709	0.670998	0.943626
CD4 T cell	CD206mid mac	-0.0678	0.782712	0.922657		CD103+ CD4 T cell	CD206neg mac	-0.156891	0.508888	0.736699			CD206mid mac	CD11bmid_UD	0.557878	0.0381684	0.355875
Basal	CD206mid mac	-0.0605035	0.805644	0.922657		gd UD	CD206neg mac	0.22555	0.339003	0.626849			CD206mid mac	CD14hi mono-DC ADJ	0.26596	0.358064	0.892482
Prolif mono-mac	CD206mid mac	0.0277278	0.910285	0.976233		CD11bmid_UD	CD206neg mac	0.103181	0.665098	0.847318			CD206mid mac	CD14lo_mono	-0.0427154	0.884719	0.943626
Neut	CD206mid mac	0.0784766	0.749467	0.911011		B cells	CD206neg mac	0.11799	0.620297	0.831077			CD206mid mac	CD206mid mac	1	0	0
CD8 T cell	CD206mid mac	-0.0240289	0.922216	0.976233		CD8 T cell	CD206neg mac	-0.411926	0.071126	0.285362			CD206mid mac	CD206neg mac	-0.429575	0.125291	0.652461
CD206neg mac	CD206mid mac	-0.318407	0.183989	0.534536		CD4 T cell	CD206neg mac	-0.172517	0.467029	0.713746			CD206mid mac	CD4 T cell	0.0548031	0.852386	0.943626
gd UD	CD206mid mac	-0.503822	0.027853	0.202301		Tregs	CD206neg mac	-0.201034	0.395386	0.665406			CD206mid mac	CD8 T cell	0.137106	0.640219	0.943626
CD11bmid_UD	CD206mid mac	-0.079983	0.744809	0.90959		Basal	CD206neg mac	-0.0419694	0.860542	0.93339			CD206mid mac	FOXP3+ UD	-0.321029	0.263081	0.797883
CD206neg mac	CD206neg mac	1	0	0		Prolif mono-mac	CD206neg mac	0.0233631	0.922116	0.935677			CD206mid mac	gd UD	0.0506113	0.863577	0.943626
gd UD	CD206neg mac	0.560991	0.0124588	0.135334		CD14hi mono-DC ADJ	CD206neg mac	-0.0930475	0.696407	0.877663			CD206mid mac	Neut	-0.125843	0.668161	0.943626
CD11bmid_UD	CD206neg mac	-0.0266431	0.913782	0.976233		FOXP3+ UD	CD206neg mac	-0.0628456	0.792383	0.900896			CD206mid mac	NK cells	0.13534	0.644573	0.943626
CD4 T cell	CD4 T cell	1	0	0		CD4 T cell	CD4 T cell	1	0	0			CD206mid mac	Prolif mono-mac	0.396181	0.160813	0.744766
Basal	CD4 T cell	0.716246	0.000561728	0.0193796		Tregs	CD4 T cell	0.732747	0.000238261	0.00548			CD206neg mac	CD206neg mac	1	0	0
Prolif mono-mac	CD4 T cell	0.490185	0.0331207	0.217938		Basal	CD4 T cell	0.50637	0.0227117	0.133371			CD4 T cell	B cells	0.224971	0.439359	0.899249
Neut	CD4 T cell	-0.0533902	0.828148	0.922657		Prolif mono-mac	CD4 T cell	0.632929	0.00274235	0.0298158			CD4 T cell	CD14hi mono-DC ADJ	0.216492	0.457239	0.906406
CD8 T cell	CD4 T cell	0.52696	0.0204361	0.161153		CD14hi mono-DC ADJ	CD4 T cell	0.271117	0.247592	0.529692			CD4 T cell	CD206neg mac	-0.292026	0.311015	0.850661
CD206neg mac	CD4 T cell	0.0877803	0.720837	0.906246		FOXP3+ UD	CD4 T cell	-0.0264495	0.911864	0.93339			CD4 T cell	CD4 T cell	1	0	0
gd UD	CD4 T cell	0.255553	0.290983	0.65829		CD8 T cell	CD8 T cell	1	0	0			CD4 T cell	CD8 T cell	0.885382	2.55e-05	0.00293844
CD11bmid_UD	CD4 T cell	-0.395942	0.093328	0.390823		CD4 T cell	CD8 T cell	0.622841	0.00335351	0.0330561			CD4 T cell	FOXP3+ UD	-0.209079	0.473156	0.906882
CD8 T cell	CD8 T cell	1	0	0		Tregs	CD8 T cell	0.702844	0.000547939	0.0100821			CD8 T cell	B cells	0.324026	0.258396	0.797883
CD206neg mac	CD8 T cell	-0.0984303	0.688497	0.896345		Basal	CD8 T cell	0.291847	0.211833	0.489129			CD8 T cell	CD14hi mono-DC ADJ	0.393449	0.163982	0.744766
gd UD	CD8 T cell	0.104411	0.670554	0.8813		Prolif mono-mac	CD8 T cell	0.333824	0.150313	0.433467			CD8 T cell	CD206neg mac	-0.285648	0.322184	0.850661
CD11bmid_UD	CD8 T cell	0.134243	0.58375	0.83623		CD14hi mono-DC ADJ	CD8 T cell	0.054512	0.819446	0.906745			CD8 T cell	CD8 T cell	1	0	0
FOXP3+ UD	FOXP3+ UD	1	0	0		FOXP3+ UD	CD8 T cell	-0.114938	0.629434	0.831214			CD8 T cell	FOXP3+ UD	-0.202698	0.487064	0.91167
NK cells	FOXP3+ UD	0.657533	0.00221691	0.0509889		FOXP3+ UD	FOXP3+ UD	1	0	0			FOXP3+ UD	CD206neg mac	0.664323	0.00955809	0.119188
ABI_a	FOXP3+ UD	0.0807522	0.742434	0.90959		gd UD	gd UD	1	0	0			FOXP3+ UD	FOXP3+ UD	1	0	0
CD14lo_mono	FOXP3+ UD	0.0552757	0.82217	0.922657		CD11bmid_UD	gd UD	0.368905	0.109462	0.359661			gd UD	Tregs	0.880763	3.19e-05	0.00293844
CD206hi mac	FOXP3+ UD	-0.22937	0.344862	0.680182		B cells	gd UD	-0.0260775	0.913099	0.93339			gd UD	B cells	0.146219	0.617929	0.943626
ABI_b-DC ADJ	FOXP3+ UD	0.249231	0.303491	0.661627		CD8 T cell	gd UD	0.0320668	0.893239	0.93339			gd UD	CD14hi mono-DC ADJ	0.395269	0.161866	0.744766
ABI_b	FOXP3+ UD	0.338541	0.156262	0.480416		CD4 T cell	gd UD	-0.203162	0.390298	0.665406			gd UD	CD206neg mac	-0.494304	0.0723842	0.519815
CD14hi mono-DC ADJ	FOXP3+ UD	0.11843	0.629178	0.851241		Tregs	gd UD	-0.247676	0.292415	0.573185			gd UD	CD4 T cell	0.769575	0.00128825	0.0312308
Tregs	FOXP3+ UD	0.155669	0.524531	0.799837		Basal	gd UD	-0.109367	0.646239	0.84133			gd UD	CD8 T cell	0.647166	0.0123556	0.142089
B cells	FOXP3+ UD	-0.147381	0.547102	0.812129		Prolif mono-mac	gd UD	-0.267974	0.253331	0.529692			gd UD	FOXP3+ UD	-0.170074	0.561044	0.935973
CD103+ CD4 T cell	FOXP3+ UD	-0.2162	0.374006	0.692789		CD14hi mono-DC ADJ	gd UD	-0.192343	0.416548	0.676278			gd UD	gd UD	1	0	0
CD4 T cell	FOXP3+ UD	-0.248766	0.304425	0.661627		FOXP3+ UD	gd UD	-0.129246	0.587078	0.806137			Neut	Tregs	0.0701415	0.811672	0.943626
Basal	FOXP3+ UD	-0.0731045	0.766146	0.919375		Neut	Neut	1	0	0			Neut	B cells	-0.0486207	0.868899	0.943626
Prolif mono-mac	FOXP3+ UD	0.0830006	0.735504	0.906246		NK cells	Neut	0.419608	0.0655061	0.278149			Neut	CD103+ CD4 T cell	0.680945	0.00734057	0.106631
Neut	FOXP3+ UD	-0.323583	0.176566	0.534536		CD206mid mac	Neut	0.34261	0.139213	0.413149			Neut	CD14hi mono-DC ADJ	0.0154313	0.958244	0.980213
CD8 T cell	FOXP3+ UD	-0.338237	0.156658	0.480416		ABI_a	Neut	0.452667	0.0450567	0.204161			Neut	CD206neg mac	-0.0603593	0.837593	0.943626
CD206neg mac	FOXP3+ UD	-0.116437	0.634999	0.854925		CD206hi mac	Neut	0.332268	0.152341	0.433467			Neut	CD4 T cell	0.24668	0.395218	0.895721
gd UD	FOXP3+ UD	-0.363858	0.125671	0.450658		CD14lo_mono	Neut	0.296373	0.204506	0.48659			Neut	CD8 T cell	0.0580808	0.843654	0.943626
CD11bmid_UD	FOXP3+ UD	-0.104895	0.669112	0.8813		ABI_b-DC ADJ	Neut	0.27047	0.248767	0.529692			Neut	FOXP3+ UD	0.278755	0.334506	0.862839
gd UD	gd UD	1	0	0		CD103+ CD4 T cell	Neut	0.0353915	0.88224	0.93339			Neut	gd UD	0.0715297	0.808008	0.943626
CD11bmid_UD	gd UD	0.0894071	0.715866	0.906246		gd UD	Neut	-0.175086	0.460318	0.713746			Neut	Neut	1	0	0
Neut	Neut	1	0	0		CD11bmid_UD	Neut	-0.29867	0.200853	0.48659			NK cells	Tregs	-0.0691326	0.814338	0.943626
CD8 T cell	Neut	0.248343	0.305275	0.661627		B cells	Neut	-0.300052	0.198676	0.48659			NK cells	B cells	-0.256334	0.376368	0.895721
CD206neg mac	Neut	-0.223538	0.3576	0.680182		CD8 T cell	Neut	-0.60791	0.0044624	0.0397298			NK cells	CD103+ CD4 T cell	0.478788	0.083267	0.519815
gd UD	Neut	0.284614	0.237602	0.601635		CD4 T cell	Neut	-0.151234	0.524472	0.750022			NK cells	CD14hi mono-DC ADJ	0.0942157	0.748689	0.943626
CD11bmid_UD	Neut	-0.0690624	0.778761	0.922657		Tregs	Neut	-0.119922	0.614542	0.831077			NK cells	CD14lo_mono	0.362246	0.203089	0.793795
NK cells	NK cells	1	0	0		Basal	Neut	-0.0294892	0.901779	0.93339			NK cells	CD206neg mac	0.175988	0.547293	0.935973
ABI_a	NK cells	0.539387	0.0171553	0.157828		Prolif mono-mac	Neut	0.233834	0.321077	0.606967			NK cells	CD4 T cell	-0.0510493	0.862406	0.943626
CD14lo_mono	NK cells	0.451811	0.0521413	0.293694		CD14hi mono-DC ADJ	Neut	0.415414	0.0685312	0.282308			NK cells	CD8 T cell	-0.0741343	0.801142	0.943626
CD206hi mac	NK cells	-0.034631	0.88807	0.976233		FOXP3+ UD	Neut	0.482726	0.0310975	0.161942			NK cells	FOXP3+ UD	0.287658	0.318639	0.850661
ABI_b-DC ADJ	NK cells	0.357471	0.132953	0.458687		NK cells	NK cells	1	0	0			NK cells	gd UD	-0.0687705	0.815295	0.943626
ABI_b	NK cells	0.25841	0.285434	0.653848		CD206mid mac	NK cells	0.0211301	0.929542	0.939757			NK cells	Neut	0.240441	0.407658	0.895721
CD14hi mono-DC ADJ	NK cells	0.24005	0.322227	0.673747		ABI_a	NK cells	0.547566	0.012452	0.0904407			NK cells	NK cells	1	0	0
Tregs	NK cells	-0.0116205	0.962342	0.992787		CD206hi mac	NK cells	0.0628317	0.792428	0.900896			Prolif mono-mac	Tregs	-0.192654	0.509341	0.91167
B cells	NK cells	-0.146239	0.550247	0.812129		CD14lo_mono	NK cells	0.296318	0.204595	0.48659			Prolif mono-mac	ABI_a	0.440092	0.115308	0.627155
CD103+ CD4 T cell	NK cells	0.2749	0.254692	0.627633		ABI_b-DC ADJ	NK cells	0.315593	0.175277	0.464815			Prolif mono-mac	ABI_b-DC ADJ	0.827194	0.000262026	0.0103313
CD4 T cell	NK cells	0.197621	0.417379	0.735469		CD103+ CD4 T cell	NK cells	0.217697	0.356524	0.65166			Prolif mono-mac	ABI_b	0.470043	0.0898832	0.527825
Basal	NK cells	0.146356	0.549923	0.812129		gd UD	NK cells	-0.481158	0.0317292	0.162171			Prolif mono-mac	B cells	-0.170587	0.559847	0.935973
Prolif mono-mac	NK cells	0.436208	0.0618901	0.316327		CD11bmid_UD	NK cells	-0.707896	0.000479393	0.0094509			Prolif mono-mac	Basal	0.602219	0.0226702	0.250279
Neut	NK cells	-0.302947	0.207399	0.559605		B cells	NK cells	-0.453646	0.0445371	0.204161			Prolif mono-mac	CD103+ CD4 T cell	0.239815	0.408916	0.895721
CD8 T cell	NK cells	0.0774734	0.752574	0.911011		CD8 T cell	NK cells	-0.400039	0.0805215	0.313013			Prolif mono-mac	CD14hi mono-DC ADJ	-0.118529	0.686527	0.943626
CD206neg mac	NK cells	-0.320029	0.18164	0.534536		CD4 T cell	NK cells	0.103011	0.665619	0.847318			Prolif mono-mac	CD14lo_mono	0.255399	0.378173	0.895721
gd UD	NK cells	-0.514441	0.0242246	0.180702		Tregs	NK cells	0.0332489	0.889326	0.93339			Prolif mono-mac	CD206neg mac	-0.203738	0.484786	0.91167
CD11bmid_UD	NK cells	-0.281972	0.242174	0.607637		Basal	NK cells	0.0980452	0.680902	0.86206			Prolif mono-mac	CD4 T cell	0.0395262	0.89328	0.943626
Prolif mono-mac	Prolif mono-mac	1	0	0		Prolif mono-mac	NK cells	0.0605835	0.799708	0.900896			Prolif mono-mac	CD8 T cell	-0.0711999	0.808878	0.943626
Neut	Prolif mono-mac	-0.17062	0.484945	0.773669		CD14hi mono-DC ADJ	NK cells	0.411641	0.0713406	0.285362			Prolif mono-mac	FOXP3+ UD	-0.347979	0.222773	0.793795
CD8 T cell	Prolif mono-mac	0.402467	0.0875749	0.383662		FOXP3+ UD	NK cells	0.201323	0.394693	0.665406			Prolif mono-mac	gd UD	-0.101628	0.729567	0.943626
CD206neg mac	Prolif mono-mac	-0.375117	0.113531	0.429241		Prolif mono-mac	Prolif mono-mac	1	0	0			Prolif mono-mac	Neut	0.265497	0.358933	0.892482
gd UD	Prolif mono-mac	-0.360913	0.128993	0.450658		CD14hi mono-DC ADJ	Prolif mono-mac	0.194102	0.412218	0.676278			Prolif mono-mac	NK cells	-0.0650235	0.825213	0.943626
CD11bmid_UD	Prolif mono-mac	-0.22166	0.361759	0.680182		FOXP3+ UD	Prolif mono-mac	0.129662	0.585865	0.806137			Prolif mono-mac	Prolif mono-mac	1	0	0

## Sheet: Figure 2l
Figure 2l
Early stage			Intm stage			Adv stage
ABI_b-DC ADJ	CD206hi mac		ABI _a	CD14lomono		ABI_b-DC ADJ	CD206hi mac
326	1396		443	60		126	35
172	1596		845	131		163	872
87	426		974	205		28	154
19	106		657	152		57	193
52	253		400	72		93	151
19	226		289	140		22	150
33	229		131	69		210	456
299	461		399	123		99	177
76	186		274	25		369	971
57.8099	86.7148		527	181		104	246
192	518		110	38		109	304
200	436		43	69		22	58
57	174		385	11		21	278
70	137		161	73		167	336
11	11		604	144
185	549		390	195		ABI_b-DC ADJ	CD11b mid UD
125	811		143	67		126	25
52	204		194	94		163	57
60.0738	423.854		138	40		28	8
			461	110		57	4
ABI _a	CD14lomono					210	7
267	321		ABI_b-DC ADJ	CD14lomono		93	9
33	387		332	999		22	3
417	493		231	1285		99	3
299	369		263	1698		369	128
365	718		277	1631		104	17
677	1519		269	1020		109	17
60	696		72	571		22	32
71	285		40	450		21	35
400	501		74	529		167	5
292	780		176	1047
399	836		194	1068		ABI_b-DC ADJ	Prolif mono-mac
102	725		94	422		126	70
56	340		16	543		163	98
155	420		52	147		28	26
171	367		120	670		57	58
184	395		207	643		210	92
357	461		81	632		93	94
341	1148		57	641		22	58
359	949		93	589		99	36
			152	475		369	147
Basal cell	CD4 T cells		78	660		104	41
24	325					109	77
58	394		ABI _b	Neutrophils		22	31
98	529		2	29		21	53
32	442		1	145		167	131
209	1155		11	73
99	1438		9	87
238	1272		6	174
260	959		1	111
46	757		10	119
32	361		7	153
59	476		9	345
128	607		5	272
53	470		12	202
72	373		3	134
25	345		24	327
69	478		111	NA
58	278		1	17
173	757		4	147
8	433		22	411
			0	234
			15	301
			11	204

## Sheet: Fig 3b
Fig 3B
Spatial data filtered for pairwise combinations which fulfill the criteria of a positive partial correlation on QCM, gr20>1 and lower bound of confidence interval for g(r=20)>1. Data shown for disease states early, intermediate and advanced
Legend for spatial data
QCM_PC	Quadrat correlation matrix partial correlation
QCM_SES	Quadrat correlation matrix standard effect size
QCM_FDR	False discovery rate of 2-tailed p-value for the parital correlation of each pair of cell types with Benjamini-Hochberg correction for multiple comparisons
g(r)max	Maximum frequency of cell type B compared to that expected under complete spatial randomness at a distance of r from the centroid of the index cell
gr20	Indicates how many time more frequently cells of type B are observed compared to expected under complete spatial randomness at an annulus of 20- 30 microns from the centroid of cell A
gr20 PCF lower	Lower bound of the confidence interval of G(r=20)
gr20 PCF upper	Upper bound of the confidence interval of G(r=20)
%contacts	Percentage cells of type A that have at least one cell of type B in direct contact with them
contact_pval_fdr	False discovery rate of the for contact z score
contact_zscore	Deviation of the number of A- B contacts in the observed network from the null network representing spatial randomness
Cell Type 1	Cell Type 2	disease_state	QCM_PC	QCM_SES	QCM_FDR	g(r)max	gr20	gr20 PCF lower	gr20 PCF upper	%contacts	contact_pval_fdr	contact_zscore
15_UD	CD14_lo_mono	Advanced	0.131073	2.71712	0.0464559	1.43181	1.28636	1.21039	1.35866	32.009	1.0762e-10	-1.40489
15_UD	Vasculature	Advanced	0.135441	3.72113	0	1.37664	1.37664	1.29338	1.46501	26.975	1.42562e-36	-2.51706
15_UD	NK_cells	Advanced	0.105592	3.33235	0.00675	1.93783	1.58603	1.32554	1.8135	7.42	2.62366e-13	1.30005
15_UD	CD14_hi_mono_DC_ADJ	Intm	0.0791837	2.32329	0.0448953	1.69771	1.50321	1.3854	1.61941	17.616	7.96952e-10	-0.187497
15_UD	CD8_T_cell	Intm	0.186939	5.26119	0	1.58817	1.47719	1.38937	1.5603	27.846	6.12191e-06	-0.642895
15_UD	Vasculature	Intm	0.190228	7.12333	0	1.44401	1.44401	1.37021	1.51243	30.752	1.22095e-41	-3.60992
15_UD	CD206_neg_mac	Intm	0.0499861	3.12914	0.0422892	1.69473	1.32931	1.20125	1.45456	7.709	0.000268341	0.249336
15_UD	NK_cells	Intm	0.0809268	4.29866	0	1.8725	1.68518	1.42841	1.91312	9.889	1.56714e-08	0.787696
15_UD	CD8_T_cell	Early	0.179107	5.00432	0	1.77245	1.58836	1.4966	1.68408	32.476	0.000378327	-0.295627
15_UD	Vasculature	Early	0.148477	5.58593	0	1.46189	1.45233	1.36866	1.54173	24.331	0	-4.41746
15_UD	CD206_neg_mac	Early	0.0914255	2.79013	0.0169839	1.56448	1.40732	1.24501	1.55413	7.26	1.82651e-06	-0.419356
15_UD	T_regs	Early	0.141833	3.65272	0	2.04386	1.7139	1.51893	1.90749	7.401	6.279e-05	1.02575
15_UD	NK_cells	Early	0.0489243	2.38896	0.0401143	1.89152	1.54359	1.27299	1.79347	6.767	1.21924e-09	0.158691
19_UD	ABI_a	Advanced	0.373583	9.01655	0	3.50492	3.19367	2.66054	3.71596	40.495	0	6.73615
19_UD	ABI_a	Intm	0.46434	10.2761	0	2.51396	1.92082	1.73033	2.08307	47.101	0	6.80416
19_UD	Neut	Intm	0.0871257	2.39234	0.0448953	1.33719	1.26294	1.08143	1.42591	7.903	0.000105333	-0.577977
19_UD	CD14_lo_mono	Early	0.31265	5.90972	0	1.194	1.15789	1.04551	1.27563	18.01	5.5423e-06	-0.393659
19_UD	ABI_a	Early	0.39286	8.00395	0	2.94776	2.43349	2.11093	2.68982	43.536	0	8.14862
27_UD	Neut	Advanced	0.422768	8.89334	0	4.19652	4.19652	2.75875	5.57741	17.948	1.69373e-31	5.02003
27_UD	CD206_hi_mac	Intm	0.120652	3.74266	0	2.15235	1.93171	1.50362	2.31614	27.909	1.66838e-27	2.24302
27_UD	ABI_a	Intm	0.0921944	3.54326	0	2.18034	1.86802	1.56033	2.1691	38.417	1.97194e-09	1.76091
27_UD	Neut	Intm	0.35365	8.50958	0	3.50675	1.91144	1.35439	2.4027	27.387	9.31285e-24	3.03766
27_UD	Prolif_mono_mac	Early	0.0600876	3.25178	0.00605172	2.78844	2.41138	1.43541	3.30282	6.678	0.0010153	0.678764
ABI_a	AT II	Advanced	0.378695	9.17333	0	4.05699	3.32478	2.91463	3.70764	50.606	0	12.6667
ABI_a	Basal	Advanced	0.15288	2.7301	0.0125357	3.44086	2.83541	2.23874	3.3753	21.262	0	4.6512
ABI_a	CD206_mid_ mac	Advanced	0.113511	2.36789	0.0383906	1.82034	1.82034	1.4711	2.10911	5.601	0.00137976	-0.0157131
ABI_a	19_UD	Advanced	0.373583	9.01655	0	3.41451	3.13015	2.52213	3.741	5.772	1.1028e-29	3.78169
ABI_a	AT II	Intm	0.235703	7.33556	0	2.52811	1.89603	1.74188	2.03731	44.967	0	11.8254
ABI_a	ABI_b_DC_ADJ	Intm	0.173166	4.37871	0	2.06123	1.62681	1.4956	1.75303	16.642	0	3.8356
ABI_a	Vasculature	Intm	0.0761499	2.8918	0.0106364	1.10889	1.09534	1.0349	1.15417	22.222	0	-3.95656
ABI_a	19_UD	Intm	0.46434	10.2761	0	2.66693	2.00909	1.76891	2.24389	10.463	0	4.80914
ABI_a	27_UD	Intm	0.0921944	3.54326	0	2.12377	1.74956	1.35355	2.12123	2.679	8.94694e-12	1.78015
ABI_a	AT II	Early	0.281875	7.87965	0	3.76871	2.73012	2.24861	3.14234	34.232	0	10.5896
ABI_a	Vasculature	Early	0.113314	3.06151	0	1.09055	1.09055	1.00198	1.17752	16.852	1.31652e-30	-2.99413
ABI_a	19_UD	Early	0.39286	8.00395	0	3.49099	2.96247	2.52752	3.38737	10.74	0	5.09282
ABI_b	AT II	Early	0.130111	3.37354	0	10.3421	4.94376	1.69121	7.38938	41.206	1.51532e-28	3.38277
ABI_b	Basal	Early	0.170417	6.63196	0	5.9018	2.2505	1.08981	3.32887	15.707	4.2367e-20	2.5516
ABI_b_DC_ADJ	AT II	Advanced	0.440245	11.6512	0	5.12041	4.11893	3.6078	4.63506	60.087	0	12.443
ABI_b_DC_ADJ	Basal	Advanced	0.221848	5.36873	0	5.02578	4.03256	3.07289	4.81547	23.501	0	6.7502
ABI_b_DC_ADJ	CD206_hi_mac	Advanced	0.329495	4.96767	0	4.33022	3.46313	2.87455	4.01559	39.89	0	7.71186
ABI_b_DC_ADJ	AT II	Intm	0.303902	9.23064	0	2.90544	1.97476	1.78316	2.13866	47.695	0	10.357
ABI_b_DC_ADJ	Basal	Intm	0.215807	5.60821	0	3.23894	2.37741	1.93604	2.79134	19.866	0	5.54198
ABI_b_DC_ADJ	CD206_hi_mac	Intm	0.309205	10.5687	0	2.65144	2.23747	2.05951	2.41796	40.771	0	8.18862
ABI_b_DC_ADJ	ABI_a	Intm	0.173166	4.37871	0	2.16311	1.72257	1.58228	1.85531	36.623	8.40779e-45	3.67398
ABI_b_DC_ADJ	AT II	Early	0.286242	5.78363	0	4.92246	3.24511	2.58832	3.76296	44.309	0	8.87555
ABI_b_DC_ADJ	Basal	Early	0.116477	6.25797	0	3.49502	2.31052	1.86362	2.70939	22.406	6.40525e-40	3.88062
ABI_b_DC_ADJ	CD103_pos_CD4_T_cell	Early	0.146648	4.01917	0.00605172	1.45145	1.32527	1.10493	1.55013	4.522	6.19812e-05	-0.721034
ABI_b_DC_ADJ	CD206_hi_mac	Early	0.360029	7.96129	0	2.77146	2.32328	2.05668	2.58236	36.683	0	4.75934
AT II	ABI_b_DC_ADJ	Advanced	0.440245	11.6512	0	4.91804	3.83294	3.30057	4.33785	28.797	0	8.43919
AT II	ABI_a	Advanced	0.378695	9.17333	0	4.03785	3.29678	2.85521	3.67572	47.788	0	9.33336
AT II	ABI_b_DC_ADJ	Intm	0.303902	9.23064	0	3.09058	2.03697	1.84213	2.22571	23.127	0	7.88817
AT II	ABI_a	Intm	0.235703	7.33556	0	2.70511	2.0143	1.81597	2.17873	47.548	0	8.83807
AT II	ABI_b_DC_ADJ	Early	0.286242	5.78363	0	4.29541	3.19638	2.73255	3.6085	26.84	0	7.33038
AT II	ABI_b	Early	0.130111	3.37354	0	7.0042	3.49794	1.68478	4.77602	2.206	3.31112e-09	1.67758
AT II	ABI_a	Early	0.281875	7.87965	0	3.3214	2.46627	2.2424	2.68308	43.809	0	8.54293
B_cell	Prolif_mono_mac	Advanced	0.0714358	3.39717	0.0125357	1.54825	1.54825	1.14626	1.87478	4.065	0.00275379	-0.657406
B_cell	T_regs	Intm	0.290188	5.17344	0	3.73801	3.73801	2.28768	4.80652	10.021	2.31811e-09	1.88137
B_cell	T_regs	Early	0.23573	3.58218	0	2.78279	2.66362	2.24404	3.06397	9.716	0.000164528	0.9717
Basal	ABI_b_DC_ADJ	Advanced	0.221848	5.36873	0	5.58101	4.54212	3.55458	5.50103	27.337	0	5.85688
Basal	ABI_a	Advanced	0.15288	2.7301	0.0125357	4.22624	3.17762	2.54229	3.75547	40.835	2.12997e-43	4.32186
Basal	ABI_b_DC_ADJ	Intm	0.215807	5.60821	0	3.09347	2.22752	1.90025	2.53165	25.544	0	5.11777
Basal	27_UD	Intm	0.117408	6.50253	0	3.8349	3.41177	1.03936	5.08831	4.122	9.85134e-15	2.13356
Basal	ABI_b_DC_ADJ	Early	0.116477	6.25797	0	5.03395	3.55776	2.90647	4.23482	23.31	0	5.8934
Basal	ABI_b	Early	0.170417	6.63196	0	5.67821	2.85228	1.01689	4.42174	1.447	2.32799e-18	2.38493
CD103_pos_CD4_T_cell	CD14_lo_mono	Advanced	0.189283	2.67511	0.0464559	1.36911	1.19455	1.0771	1.30641	35.13	3.99926e-07	-0.449086
CD103_pos_CD4_T_cell	CD8_T_cell	Advanced	0.166427	3.75777	0	2.1748	1.79423	1.5484	2.01756	37.96	5.00316e-16	2.62223
CD103_pos_CD4_T_cell	CD14_hi_mono_DC_ADJ	Intm	0.130044	4.93328	0	1.7579	1.63977	1.47663	1.82228	18.323	9.59967e-09	1.44398
CD103_pos_CD4_T_cell	CD4_T_cell	Intm	0.286797	6.61574	0	1.75023	1.57571	1.46715	1.6884	44.015	9.26434e-09	1.42253
CD103_pos_CD4_T_cell	CD8_T_cell	Intm	0.1046	3.47677	0.0106364	1.90122	1.7086	1.5587	1.87052	36.895	3.1743e-14	2.23589
CD103_pos_CD4_T_cell	CD14_hi_mono_DC_ADJ	Early	0.173194	5.11228	0	1.96139	1.8512	1.55519	2.10028	17.26	5.43744e-07	1.01288
CD103_pos_CD4_T_cell	CD4_T_cell	Early	0.263266	5.9279	0	1.8362	1.72526	1.59436	1.84646	41.434	8.86865e-12	1.45316
CD103_pos_CD4_T_cell	CD8_T_cell	Early	0.137191	4.50808	0	2.31504	1.9582	1.76206	2.13463	39.973	2.39614e-20	2.48473
CD11b_mid_UD	CD14_lo_mono	Advanced	0.0553043	2.74183	0.0383906	1.47073	1.41981	1.24988	1.59429	31.493	0.00112395	0.848457
CD11b_mid_UD	CD8_T_cell	Advanced	0.102481	4.57248	0	1.90384	1.7434	1.45491	2.0153	31.17	6.46726e-06	1.69017
CD11b_mid_UD	CD8_T_cell	Early	0.109797	3.50878	0	1.41194	1.33947	1.11786	1.56889	26.219	0.00312515	0.172857
CD11b_mid_UD	Neut	Early	0.0891421	4.5909	0	3.16849	1.60235	1.06506	2.07822	34.015	4.17669e-05	1.30448
CD14_hi_mono_DC_ADJ	CD206_hi_mac	Advanced	0.10575	3.10077	0	2.0083	1.59717	1.23649	1.89847	21.606	1.4013e-45	1.91788
CD14_hi_mono_DC_ADJ	15_UD	Intm	0.0791837	2.32329	0.0448953	1.82314	1.57798	1.44603	1.70768	24.15	2.17188e-15	0.721754
CD14_hi_mono_DC_ADJ	CD103_pos_CD4_T_cell	Intm	0.130044	4.93328	0	1.79883	1.70775	1.49333	1.92698	7.349	1.59269e-06	0.885508
CD14_hi_mono_DC_ADJ	CD206_hi_mac	Intm	0.0730078	2.49088	0.0192329	1.47292	1.18546	1.05325	1.31876	22.156	0	1.42129
CD14_hi_mono_DC_ADJ	CD8_T_cell	Intm	0.134912	5.13687	0	1.80435	1.63803	1.51702	1.75221	30.939	1.85233e-11	1.0192
CD14_hi_mono_DC_ADJ	Neut	Intm	0.102209	2.7372	0.0057541	1.32607	1.32607	1.16887	1.46757	8.751	3.97006e-14	-1.73169
CD14_hi_mono_DC_ADJ	CD103_pos_CD4_T_cell	Early	0.173194	5.11228	0	2.02912	1.90499	1.68704	2.14373	7.083	0.000442275	0.685037
CD14_hi_mono_DC_ADJ	CD14_lo_mono	Early	0.110543	3.97641	0	1.50857	1.40213	1.29348	1.5064	40.795	1.03018e-19	-0.692783
CD14_hi_mono_DC_ADJ	CD8_T_cell	Early	0.121549	4.04995	0	2.13786	1.98121	1.81597	2.13249	32.901	6.67916e-11	0.976959
CD14_hi_mono_DC_ADJ	NK_cells	Early	0.173509	4.40328	0	2.50244	2.47028	1.36798	3.32713	6.131	2.58225e-20	0.746492
CD14_lo_mono	15_UD	Advanced	0.131073	2.71712	0.0464559	1.41015	1.25845	1.17196	1.34859	18.254	1.63865e-05	-0.514829
CD14_lo_mono	CD103_pos_CD4_T_cell	Advanced	0.189283	2.67511	0.0464559	1.37504	1.16457	1.01471	1.30995	3.961	5.11113e-06	-0.201686
CD14_lo_mono	CD11b_mid_UD	Advanced	0.0553043	2.74183	0.0383906	1.348	1.34645	1.03338	1.61919	1.921	0.00544966	0.0665082
CD14_lo_mono	CD4_T_cell	Advanced	0.196125	5.70536	0	1.36917	1.24954	1.16664	1.33172	28.337	2.15095e-11	-0.302695
CD14_lo_mono	Vasculature	Advanced	0.0806103	2.55393	0.0125357	1.25685	1.19869	1.14414	1.25514	29.229	7.68414e-15	-2.09188
CD14_lo_mono	CD4_T_cell	Intm	0.3077	13.1938	0	1.36181	1.26628	1.21523	1.31755	34.361	1.73599e-13	-0.648017
CD14_lo_mono	Vasculature	Intm	0.209862	11.1546	0	1.37599	1.25208	1.20704	1.30136	32.172	3.85671e-17	-1.69274
CD14_lo_mono	Neut	Intm	0.143913	6.06575	0	1.30128	1.19586	1.09348	1.28883	9.376	1.92542e-16	-1.92372
CD14_lo_mono	CD14_hi_mono_DC_ADJ	Early	0.110543	3.97641	0	1.60723	1.40776	1.27075	1.54551	14.932	1.84711e-23	0.587097
CD14_lo_mono	CD4_T_cell	Early	0.200762	6.10573	0	1.46578	1.35439	1.28039	1.42501	33.159	2.17387e-38	-1.75952
CD14_lo_mono	Vasculature	Early	0.237139	7.84037	0	1.47966	1.37822	1.30498	1.44795	28.381	9.88525e-27	-1.55388
CD14_lo_mono	FOXP3_pos_UD	Early	0.16079	5.88788	0	1.60949	1.36728	1.02578	1.68847	1.418	1.1503e-06	0.0498548
CD14_lo_mono	Neut	Early	0.0861551	3.28377	0.027	1.40874	1.39596	1.28013	1.5073	9.115	6.33355e-14	-1.20394
CD206_hi_mac	CD14_hi_mono_DC_ADJ	Advanced	0.10575	3.10077	0	1.65673	1.3903	1.1065	1.65167	16.505	1.05165e-20	0.225953
CD206_hi_mac	CD206_mid_ mac	Advanced	0.274138	4.07585	0	2.99108	2.6807	2.21066	3.09101	12.462	1.9539e-23	3.54743
CD206_hi_mac	ABI_b_DC_ADJ	Advanced	0.329495	4.96767	0	3.27529	2.89249	2.45168	3.32922	22.386	0	4.87584
CD206_hi_mac	Prolif_mono_mac	Advanced	0.285145	6.69907	0	2.81132	2.4301	2.05749	2.77401	12.071	3.37785e-32	4.20196
CD206_hi_mac	CD14_hi_mono_DC_ADJ	Intm	0.0730078	2.49088	0.0192329	1.47963	1.25517	1.09607	1.39951	16.248	6.14876e-41	1.58283
CD206_hi_mac	CD206_mid_ mac	Intm	0.19138	7.27538	0	2.92476	2.45217	2.16096	2.72887	17.762	0	4.55212
CD206_hi_mac	ABI_b_DC_ADJ	Intm	0.309205	10.5687	0	2.54136	2.22284	1.98034	2.43711	18.826	0	4.76528
CD206_hi_mac	Prolif_mono_mac	Intm	0.202032	8.04818	0	2.23132	1.93861	1.71962	2.13723	12.533	5.69062e-28	2.60689
CD206_hi_mac	27_UD	Intm	0.120652	3.74266	0	2.19781	1.97175	1.47579	2.43882	2.595	1.24602e-11	0.99984
CD206_hi_mac	CD206_mid_ mac	Early	0.165343	2.76165	0.00605172	2.29092	2.00092	1.76395	2.20028	16.873	7.27331e-30	3.27747
CD206_hi_mac	ABI_b_DC_ADJ	Early	0.360029	7.96129	0	2.35721	2.12478	1.84282	2.3801	14.29	5.90349e-22	3.04798
CD206_mid_ mac	CD206_hi_mac	Advanced	0.274138	4.07585	0	3.17288	2.78266	2.33409	3.17255	39.99	0	7.18173
CD206_mid_ mac	ABI_a	Advanced	0.113511	2.36789	0.0383906	2.03335	1.98943	1.63353	2.31711	16.955	7.0914e-05	0.519709
CD206_mid_ mac	CD206_hi_mac	Intm	0.19138	7.27538	0	3.35604	2.82964	2.49886	3.14753	47.442	0	9.36499
CD206_mid_ mac	CD206_hi_mac	Early	0.165343	2.76165	0.00605172	2.77414	2.44755	2.01289	2.78908	40.134	0	7.47475
CD206_neg_mac	15_UD	Intm	0.0499861	3.12914	0.0422892	1.65912	1.32623	1.17985	1.46506	26.17	1.17036e-10	1.18789
CD206_neg_mac	15_UD	Early	0.0914255	2.79013	0.0169839	1.66979	1.45411	1.2886	1.61253	24.384	7.4692e-08	0.795914
CD4_T_cell	CD14_lo_mono	Advanced	0.196125	5.70536	0	1.32943	1.20459	1.13963	1.26265	33.121	6.49168e-12	-1.69084
CD4_T_cell	CD8_T_cell	Advanced	0.596529	15.467	0	2.24545	2.00863	1.88829	2.12232	40.716	0	6.71714
CD4_T_cell	T_regs	Advanced	0.301205	5.85667	0	3.21044	2.69864	2.17168	3.15354	9.47	0	4.92453
CD4_T_cell	CD103_pos_CD4_T_cell	Intm	0.286797	6.61574	0	1.75726	1.62492	1.4906	1.75547	7.529	4.75461e-08	1.14667
CD4_T_cell	CD14_lo_mono	Intm	0.3077	13.1938	0	1.29909	1.21301	1.16521	1.25578	39.858	2.08503e-20	-2.07886
CD4_T_cell	CD8_T_cell	Intm	0.399864	14.6061	0	2.00924	1.83515	1.73373	1.94116	36.26	0	4.92021
CD4_T_cell	T_regs	Intm	0.302282	6.77472	0	2.59376	2.04331	1.79645	2.27041	9.666	0	4.36509
CD4_T_cell	CD103_pos_CD4_T_cell	Early	0.263266	5.9279	0	1.82478	1.67361	1.5293	1.80947	6.811	7.29206e-10	1.19712
CD4_T_cell	CD14_lo_mono	Early	0.200762	6.10573	0	1.38114	1.30495	1.24392	1.36018	35.076	0	-3.16689
CD4_T_cell	CD8_T_cell	Early	0.444779	15.7354	0	2.33164	2.10831	1.98955	2.23185	40.632	0	6.32146
CD4_T_cell	T_regs	Early	0.219508	7.73493	0	2.86133	2.44175	2.13002	2.72916	9.71	0	3.99732
CD8_T_cell	CD103_pos_CD4_T_cell	Advanced	0.166427	3.75777	0	2.2194	1.84198	1.60873	2.06817	6.114	3.20997e-11	1.97565
CD8_T_cell	CD11b_mid_UD	Advanced	0.102481	4.57248	0	1.97218	1.65394	1.20187	2.05755	2.414	4.73901e-05	0.402778
CD8_T_cell	CD4_T_cell	Advanced	0.596529	15.467	0	2.26557	2.0369	1.91044	2.16016	43.4	0	6.11718
CD8_T_cell	15_UD	Intm	0.186939	5.26119	0	1.56355	1.46517	1.36977	1.56101	23.572	1.96013e-08	-0.958389
CD8_T_cell	CD103_pos_CD4_T_cell	Intm	0.1046	3.47677	0.0106364	2.09133	1.81533	1.63075	1.97796	8.271	2.36156e-10	1.52389
CD8_T_cell	CD14_hi_mono_DC_ADJ	Intm	0.134912	5.13687	0	1.80241	1.64682	1.51731	1.76257	17.198	1.33431e-08	0.579852
CD8_T_cell	CD4_T_cell	Intm	0.399864	14.6061	0	2.13832	1.95692	1.85055	2.06345	46.79	0	4.21453
CD8_T_cell	T_regs	Intm	0.159498	3.39081	0.0057541	2.69823	2.34252	2.06739	2.6332	9.709	0	3.71324
CD8_T_cell	15_UD	Early	0.179107	5.00432	0	1.70513	1.52628	1.42276	1.63616	23.561	7.09379e-05	-0.33561
CD8_T_cell	CD103_pos_CD4_T_cell	Early	0.137191	4.50808	0	2.18792	1.87645	1.68599	2.05168	7.728	3.58293e-10	1.29428
CD8_T_cell	CD14_hi_mono_DC_ADJ	Early	0.121549	4.04995	0	1.86364	1.72905	1.55531	1.88194	15.026	1.08482e-11	0.435423
CD8_T_cell	CD4_T_cell	Early	0.444779	15.7354	0	2.29866	2.08595	1.98411	2.18443	48.445	0	5.04512
CD8_T_cell	T_regs	Early	0.236782	8.74538	0	3.05529	2.71341	2.41569	3.00543	10.062	0	3.74709
FOXP3_pos_UD	15_UD	Advanced	0.101557	3.24064	0.0181552	2.19696	1.67725	1.34624	2.01024	23.184	1.6831e-11	2.15187
FOXP3_pos_UD	CD14_lo_mono	Intm	0.0875965	2.44685	0.0448953	1.29712	1.23204	1.09853	1.35542	24.548	0.00221526	0.11761
FOXP3_pos_UD	Vasculature	Intm	0.196939	3.42857	0	1.36236	1.19905	1.05133	1.33361	31.234	8.20489e-13	-1.51891
FOXP3_pos_UD	CD14_lo_mono	Early	0.16079	5.88788	0	1.89042	1.57069	1.33746	1.79055	35.811	3.15315e-07	0.455852
Neut	27_UD	Advanced	0.422768	8.89334	0	3.8144	3.8144	2.04128	5.35931	4.189	1.28668e-32	4.43045
Neut	CD14_hi_mono_DC_ADJ	Intm	0.102209	2.7372	0.0057541	1.20939	1.20939	1.10104	1.3202	11.747	3.32671e-14	-2.03546
Neut	CD14_lo_mono	Intm	0.143913	6.06575	0	1.24341	1.17787	1.10088	1.25432	34.078	6.39518e-31	-3.20324
Neut	19_UD	Intm	0.0871257	2.39234	0.0448953	1.20244	1.17561	1.0148	1.33432	3.646	9.26493e-06	-1.15801
Neut	27_UD	Intm	0.35365	8.50958	0	3.57983	2.16548	1.35033	2.82771	3.657	1.4754e-16	2.24983
Neut	CD11b_mid_UD	Early	0.0891421	4.5909	0	4.89156	2.25464	1.07726	3.15078	2.143	3.08199e-15	2.22154
Neut	CD14_lo_mono	Early	0.0861551	3.28377	0.027	1.38653	1.35942	1.26628	1.44015	29.77	6.67916e-11	-1.62009
Neut	Vasculature	Early	0.169736	8.66182	0	1.98592	1.59164	1.45979	1.73192	40.196	3.46244e-40	2.65814
Neut	27_UD	Early	0.0773292	4.78995	0	4.40621	1.92452	1.28195	2.52249	3.562	3.74414e-17	2.22193
NK_cells	15_UD	Advanced	0.105592	3.33235	0.00675	1.69052	1.48675	1.28547	1.68035	27.76	3.38268e-11	1.46412
NK_cells	15_UD	Intm	0.0809268	4.29866	0	1.69989	1.48876	1.3204	1.63872	26.121	1.39064e-13	0.502239
NK_cells	15_UD	Early	0.0489243	2.38896	0.0401143	2.04039	1.72314	1.32981	2.02431	24.532	3.93306e-08	0.335954
NK_cells	CD14_hi_mono_DC_ADJ	Early	0.173509	4.40328	0	1.78675	1.77139	1.40316	2.10949	16.442	1.22167e-12	-0.572195
NK_cells	Vasculature	Early	0.122204	2.64539	0.0169839	1.30081	1.29047	1.15873	1.41522	24.445	7.74187e-14	-1.92524
Prolif_mono_mac	CD206_hi_mac	Advanced	0.285145	6.69907	0	2.82155	2.4834	2.0413	2.87842	28.974	0	5.47884
Prolif_mono_mac	CD206_hi_mac	Intm	0.202032	8.04818	0	2.24428	1.98264	1.7257	2.22211	26.482	0	3.72368
Prolif_mono_mac	T_regs	Intm	0.125718	3.61174	0	1.65834	1.65834	1.33767	1.96843	5.864	0.000918643	-0.0247011
SM	Vasculature	Advanced	0.190305	4.63057	0	1.21388	1.21352	1.11527	1.31203	27.031	2.64296e-39	-0.519194
SM	Vasculature	Intm	0.185956	6.69791	0	1.30361	1.20511	1.11681	1.2873	33.081	3.14707e-37	0.384984
SM	Vasculature	Early	0.124511	3.14648	0	1.35775	1.20758	1.1007	1.31482	30.297	1.15096e-30	0.517054
T_regs	CD4_T_cell	Advanced	0.301205	5.85667	0	3.24855	2.83293	2.45864	3.21157	57.321	4.76441e-44	4.42744
T_regs	B_cell	Intm	0.290188	5.17344	0	3.12328	3.06966	2.48603	3.5821	23.917	7.95316e-18	2.48539
T_regs	CD4_T_cell	Intm	0.302282	6.77472	0	2.65251	2.15078	1.94582	2.32859	54.198	0	4.42707
T_regs	CD8_T_cell	Intm	0.159498	3.39081	0.0057541	2.64185	2.28899	2.07907	2.493	42.855	1.4013e-45	4.16313
T_regs	Prolif_mono_mac	Intm	0.125718	3.61174	0	1.76749	1.69067	1.35886	2.01616	6.027	0.00472592	-0.0915874
T_regs	15_UD	Early	0.141833	3.65272	0	2.01352	1.67243	1.45667	1.86497	28.248	0.000741379	0.515173
T_regs	B_cell	Early	0.23573	3.58218	0	3.57353	3.11836	2.62317	3.54329	18.487	1.01948e-15	1.78338
T_regs	CD4_T_cell	Early	0.219508	7.73493	0	2.84876	2.46346	2.21439	2.67675	56.644	0	3.77087
T_regs	CD8_T_cell	Early	0.236782	8.74538	0	3.13415	2.79233	2.57735	3.02561	49.05	0	4.14629
Vasculature	15_UD	Advanced	0.135441	3.72113	0	1.3542	1.3542	1.25427	1.45008	15.953	7.56541e-27	-2.02758
Vasculature	CD14_lo_mono	Advanced	0.0806103	2.55393	0.0125357	1.29446	1.2312	1.16983	1.28996	29.931	4.62221e-20	-2.21162
Vasculature	SM	Advanced	0.190305	4.63057	0	1.2454	1.2454	1.12404	1.35469	21.377	0	-2.6694
Vasculature	15_UD	Intm	0.190228	7.12333	0	1.4205	1.4205	1.33314	1.51444	18.628	2.71427e-29	-2.42575
Vasculature	CD14_lo_mono	Intm	0.209862	11.1546	0	1.36248	1.25685	1.21356	1.30089	37.414	3.20951e-31	-2.59007
Vasculature	SM	Intm	0.185956	6.69791	0	1.34426	1.23689	1.13954	1.33846	16.614	5.38465e-38	-1.19765
Vasculature	15_UD	Early	0.148477	5.58593	0	1.42075	1.42075	1.31545	1.51791	16.815	2.8026e-45	-3.11885
Vasculature	CD14_lo_mono	Early	0.237139	7.84037	0	1.46369	1.3578	1.30493	1.41162	32.692	8.77641e-34	-2.24086
Vasculature	Neut	Early	0.169736	8.66182	0	2.0334	1.63205	1.47584	1.78695	14.999	1.33123e-43	2.25625
Vasculature	SM	Early	0.124511	3.14648	0	1.38814	1.20138	1.06578	1.31641	17.439	7.59504e-43	-0.769112
Vasculature	NK_cells	Early	0.122204	2.64539	0.0169839	1.22087	1.21391	1.05908	1.35404	4.513	6.41134e-12	-1.36051
disease_state	Cell Type 1	Cell Type 2	QCM_SES	QCM_FDR	gr20	g(r)max	gr20	gr20 PCF upper	gr20 PCF lower	%contacts	contact_pval_fdr	contact_zscore
Normal	ABI_b_DC_ADJ	CD103_pos_CD4_T_cell	4.01917	0.006052	1.32527	1.45145	1.32527	1.55013	1.10493	4.522	6.2e-05	-0.721034
Normal	ABI_b_DC_ADJ	CD206_hi_mac	7.96129	0	2.32328	2.77146	2.32328	2.58236	2.05668	36.683	1.98e-56	4.75934
Intm	ABI_b_DC_ADJ	CD206_hi_mac	10.5687	0	2.23747	2.65144	2.23747	2.41796	2.05951	40.771	5.57e-212	8.18862
Fibrosis	ABI_b_DC_ADJ	CD206_hi_mac	4.96767	0	3.46313	4.33022	3.46313	4.01559	2.87455	39.89	2.09e-114	7.71186
Fibrosis	ABI_a	CD206_mid_ mac	2.36789	0.038391	1.82034	1.82034	1.82034	2.10911	1.4711	5.601	0.00137976	-0.0157131
Spatial data filtered for pairwise combinations which fulfill the criteria of a positive partial correlation on QCM, gr20>1 and lower bound of confidence interval for g(r=20)>1. Reciprocal pairs are removed and data is filtered to only show epithelial - immune pairwise combinations. Data shown for disease states early, intermediate and advanced
Legend for spatial data
QCM_PC	Quadrat correlation matrix partial correlation
QCM_SES	Quadrat correlation matrix standard effect size
QCM_FDR	False discovery rate of 2-tailed p-value for the parital correlation of each pair of cell types with Benjamini-Hochberg correction for multiple comparisons
g(r)max	Maximum frequency of cell type B compared to that expected under complete spatial randomness at a distance of r from the centroid of the index cell
gr20	Indicates how many time more frequently cells of type B are observed compared to expected under complete spatial randomness at an annulus of 20- 30 microns from the centroid of cell A
gr20 PCF lower	Lower bound of the confidence interval of G(r=20)
gr20 PCF upper	Upper bound of the confidence interval of G(r=20)
%contacts	Percentage cells of type A that have at least one cell of type B in direct contact with them
contact_pval_fdr	False discovery rate of the for contact z score
contact_zscore	Deviation of the number of A- B contacts in the observed network from the null network representing spatial randomness

## Sheet: Figure 3G-H
Figure 3G-H
NCF 20						NCF 30
Cell_Cluster_Combination	NCF_20	NCF20 CI Lower	NCF20 CI Upper	Condition		Cell_Cluster_Combination	NCF_30	NCF30 CI - Lower	NCF30 CI Upper	Condition
10-12-1_A	1.21055	1.02907	1.34789	Advanced		10-12-1_A	1.20095	1.10717	1.32538	Advanced
10-12-1_E	2.3611	2.06562	2.48934	Early		10-12-1_E	2.46386	2.3224	2.62517	Early
10-12-1_I	1.41946	1.2886	1.46963	Intm		10-12-1_I	1.52767	1.47459	1.60384	Intm
10-1-22_A	2.73217	2.37701	2.95872	Advanced		10-1-22_A	2.6743	2.50088	2.8911	Advanced
10-1-22_E	2.38105	2.14156	2.45718	Early		10-1-22_E	2.08612	2.00492	2.19592	Early
10-1-22_I	3.80257	3.42449	3.93472	Intm		10-1-22_I	2.86151	2.74184	3.00859	Intm
10-12-22_A	1.37465	1.05	1.77966	Advanced		10-12-22_A	1.29502	1.12941	1.51181	Advanced
10-12-22_E	1.38326	1.13652	1.53456	Early		10-12-22_E	1.39961	1.27485	1.52813	Early
10-12-22_I	1.10691	0.943231	1.21348	Intm		10-12-22_I	1.03956	0.967445	1.13151	Intm
12-1-22_A	0.903158	0.737226	1.04663	Advanced		12-1-22_A	1.1241	1.00412	1.26753	Advanced
12-1-22_E	1.00699	0.876026	1.07141	Early		12-1-22_E	1.09806	1.02518	1.172	Early
12-1-22_I	1.80242	1.60775	1.89968	Intm		12-1-22_I	1.56261	1.49331	1.66287	Intm
8-10-1_A	3.80137	3.42619	3.9312	Advanced		8-10-1_A	3.36106	3.21691	3.54713	Advanced
8-10-1_E	1.82737	1.66644	1.84462	Early		8-10-1_E	1.7557	1.69849	1.81628	Early
8-10-1_I	1.91972	1.77942	1.92673	Intm		8-10-1_I	1.85508	1.81648	1.91629	Intm
8-10-12_A	1.93235	1.62606	2.15789	Advanced		8-10-12_A	1.92603	1.77255	2.11736	Advanced
8-10-12_E	1.41266	1.22374	1.50516	Early		8-10-12_E	1.51847	1.4178	1.61062	Early
8-10-12_I	1.11569	1.00694	1.15572	Intm		8-10-12_I	1.10361	1.06544	1.16291	Intm
8-10-22_A	2.8501	2.41866	3.16928	Advanced		8-10-22_A	2.57435	2.38071	2.83181	Advanced
8-10-22_E	2.15138	1.89311	2.21795	Early		8-10-22_E	1.83663	1.73529	1.91631	Early
8-10-22_I	1.56817	1.41035	1.62809	Intm		8-10-22_I	1.48906	1.43287	1.56418	Intm
8-12-1_A	0.772217	0.674613	0.833702	Advanced		8-12-1_A	1.04205	0.981788	1.12441	Advanced
8-12-1_E	0.676602	0.601812	0.691278	Early		8-12-1_E	0.881326	0.834181	0.917063	Early
8-12-1_I	0.643487	0.590851	0.652852	Intm		8-12-1_I	0.827502	0.804427	0.860623	Intm
8-1-22_A	2.39004	2.12352	2.51289	Advanced		8-1-22_A	2.31394	2.19155	2.45292	Advanced
8-1-22_E	1.5133	1.37053	1.52078	Early		8-1-22_E	1.49074	1.42836	1.53661	Early
8-1-22_I	1.55233	1.4291	1.57188	Intm		8-1-22_I	1.65572	1.61093	1.72292	Intm
8-12-22_A	1.27976	1.04569	1.49275	Advanced		8-12-22_A	1.24984	1.11571	1.4304	Advanced
8-12-22_E	0.979368	0.827193	1.02959	Early		8-12-22_E	1.05988	0.969925	1.11323	Early
8-12-22_I	0.760373	0.675718	0.80581	Intm		8-12-22_I	0.774711	0.734839	0.824774	Intm

## Sheet: Figure 4A-B
Figure 4A
Cell type around ABI_a	g(r=20)
Early
ATII	2.73012
Vasculature	1.09055
19 UD	2.96247
Intm
ATII	1.89603
ABI_b-DC_ADJ	1.62681
Vasculature	1.09534
19 UD	2.00909
27 UD	1.74956
Adv
ATII	3.32
Basal	2.84
CD206midmac	1.82
19 UD	3.13
Figure 4B
Cell types around ABI_b-DC ADJ	g(r=20)
Early
ATII	3.24511
Basal	2.31052
CD103+ CD4 T cell	1.32527
CD206hi mac	2.32328
Intm
ATII	1.97476
Basal	2.37741
CD206hi mac	2.23747
ABI_a	1.72257
Adv
ATII	4.11893
Basal	4.03256
CD206hi mac	3.46313

## Sheet: Fig 5
Figure 5
Contact cell network data - Spatial data filtered for pairwise combinations which fulfill the criteria of a positive partial correlation on QCM, gr20>1, lower bound of confidence interval for g(r=20)>1, positive contact Z score and contact FDR < 0.05. Data shown for disease states early, intermediate and advanced and only for epithelial and immune cell types
Legend
contact_pval_fdr	False discovery rate of the for contact z score on contact cell network analysis
contact_zscore	Deviation of the number of A- B contacts in the observed network from the null network representing spatial randomness
disease_state	Cell Type 1	Cell Type 2	contact_pval_fdr	contact_zscore
Advanced	15_UD	NK_cells	2.62366e-13	1.30005
Intm	15_UD	CD206_neg_mac	0.000268341	0.249336
Intm	15_UD	NK_cells	1.56714e-08	0.787696
Early	15_UD	T_regs	6.279e-05	1.02575
Early	15_UD	NK_cells	1.21924e-09	0.158691
Advanced	19_UD	ABI_a	0	6.73615
Intm	19_UD	ABI_a	0	6.80416
Early	19_UD	ABI_a	0	8.14862
Advanced	27_UD	Neut	1.69373e-31	5.02003
Intm	27_UD	CD206_hi_mac	1.66838e-27	2.24302
Intm	27_UD	ABI_a	1.97194e-09	1.76091
Intm	27_UD	Neut	9.31285e-24	3.03766
Early	27_UD	Prolif_mono_mac	0.0010153	0.678764
Advanced	ABI_a	AT II	0	12.6667
Advanced	ABI_a	Basal	0	4.6512
Advanced	ABI_a	19_UD	1.1028e-29	3.78169
Intm	ABI_a	AT II	0	11.8254
Intm	ABI_a	ABI_b_DC_ADJ	0	3.8356
Intm	ABI_a	19_UD	0	4.80914
Intm	ABI_a	27_UD	8.94694e-12	1.78015
Early	ABI_a	AT II	0	10.5896
Early	ABI_a	19_UD	0	5.09282
Early	ABI_b	AT II	1.51532e-28	3.38277
Early	ABI_b	Basal	4.2367e-20	2.5516
Advanced	ABI_b_DC_ADJ	AT II	0	12.443
Advanced	ABI_b_DC_ADJ	Basal	0	6.7502
Advanced	ABI_b_DC_ADJ	CD206_hi_mac	0	7.71186
Intm	ABI_b_DC_ADJ	AT II	0	10.357
Intm	ABI_b_DC_ADJ	Basal	0	5.54198
Intm	ABI_b_DC_ADJ	CD206_hi_mac	0	8.18862
Intm	ABI_b_DC_ADJ	ABI_a	8.40779e-45	3.67398
Early	ABI_b_DC_ADJ	AT II	0	8.87555
Early	ABI_b_DC_ADJ	Basal	6.40525e-40	3.88062
Early	ABI_b_DC_ADJ	CD206_hi_mac	0	4.75934
Advanced	AT II	ABI_b_DC_ADJ	0	8.43919
Advanced	AT II	ABI_a	0	9.33336
Intm	AT II	ABI_b_DC_ADJ	0	7.88817
Intm	AT II	ABI_a	0	8.83807
Early	AT II	ABI_b_DC_ADJ	0	7.33038
Early	AT II	ABI_b	3.31112e-09	1.67758
Early	AT II	ABI_a	0	8.54293
Intm	B_cell	T_regs	2.31811e-09	1.88137
Early	B_cell	T_regs	0.000164528	0.9717
Advanced	Basal	ABI_b_DC_ADJ	0	5.85688
Advanced	Basal	ABI_a	2.12997e-43	4.32186
Intm	Basal	ABI_b_DC_ADJ	0	5.11777
Intm	Basal	27_UD	9.85134e-15	2.13356
Early	Basal	ABI_b_DC_ADJ	0	5.8934
Early	Basal	ABI_b	2.32799e-18	2.38493
Advanced	CD103_pos_CD4_T_cell	CD8_T_cell	5.00316e-16	2.62223
Intm	CD103_pos_CD4_T_cell	CD14_hi_mono_DC_ADJ	9.59967e-09	1.44398
Intm	CD103_pos_CD4_T_cell	CD4_T_cell	9.26434e-09	1.42253
Intm	CD103_pos_CD4_T_cell	CD8_T_cell	3.1743e-14	2.23589
Early	CD103_pos_CD4_T_cell	CD14_hi_mono_DC_ADJ	5.43744e-07	1.01288
Early	CD103_pos_CD4_T_cell	CD4_T_cell	8.86865e-12	1.45316
Early	CD103_pos_CD4_T_cell	CD8_T_cell	2.39614e-20	2.48473
Advanced	CD11b_mid_UD	CD14_lo_mono	0.00112395	0.848457
Advanced	CD11b_mid_UD	CD8_T_cell	6.46726e-06	1.69017
Early	CD11b_mid_UD	CD8_T_cell	0.00312515	0.172857
Early	CD11b_mid_UD	Neut	4.17669e-05	1.30448
Advanced	CD14_hi_mono_DC_ADJ	CD206_hi_mac	1.4013e-45	1.91788
Intm	CD14_hi_mono_DC_ADJ	15_UD	2.17188e-15	0.721754
Intm	CD14_hi_mono_DC_ADJ	CD103_pos_CD4_T_cell	1.59269e-06	0.885508
Intm	CD14_hi_mono_DC_ADJ	CD206_hi_mac	0	1.42129
Intm	CD14_hi_mono_DC_ADJ	CD8_T_cell	1.85233e-11	1.0192
Early	CD14_hi_mono_DC_ADJ	CD103_pos_CD4_T_cell	0.000442275	0.685037
Early	CD14_hi_mono_DC_ADJ	CD8_T_cell	6.67916e-11	0.976959
Early	CD14_hi_mono_DC_ADJ	NK_cells	2.58225e-20	0.746492
Advanced	CD14_lo_mono	CD11b_mid_UD	0.00544966	0.0665082
Early	CD14_lo_mono	CD14_hi_mono_DC_ADJ	1.84711e-23	0.587097
Early	CD14_lo_mono	FOXP3_pos_UD	1.1503e-06	0.0498548
Advanced	CD206_hi_mac	CD14_hi_mono_DC_ADJ	1.05165e-20	0.225953
Advanced	CD206_hi_mac	CD206_mid_ mac	1.9539e-23	3.54743
Advanced	CD206_hi_mac	ABI_b_DC_ADJ	0	4.87584
Advanced	CD206_hi_mac	Prolif_mono_mac	3.37785e-32	4.20196
Intm	CD206_hi_mac	CD14_hi_mono_DC_ADJ	6.14876e-41	1.58283
Intm	CD206_hi_mac	CD206_mid_ mac	0	4.55212
Intm	CD206_hi_mac	ABI_b_DC_ADJ	0	4.76528
Intm	CD206_hi_mac	Prolif_mono_mac	5.69062e-28	2.60689
Intm	CD206_hi_mac	27_UD	1.24602e-11	0.99984
Early	CD206_hi_mac	CD206_mid_ mac	7.27331e-30	3.27747
Early	CD206_hi_mac	ABI_b_DC_ADJ	5.90349e-22	3.04798
Advanced	CD206_mid_ mac	CD206_hi_mac	0	7.18173
Advanced	CD206_mid_ mac	ABI_a	7.0914e-05	0.519709
Intm	CD206_mid_ mac	CD206_hi_mac	0	9.36499
Early	CD206_mid_ mac	CD206_hi_mac	0	7.47475
Intm	CD206_neg_mac	15_UD	1.17036e-10	1.18789
Early	CD206_neg_mac	15_UD	7.4692e-08	0.795914
Advanced	CD4_T_cell	CD8_T_cell	0	6.71714
Advanced	CD4_T_cell	T_regs	0	4.92453
Intm	CD4_T_cell	CD103_pos_CD4_T_cell	4.75461e-08	1.14667
Intm	CD4_T_cell	CD8_T_cell	0	4.92021
Intm	CD4_T_cell	T_regs	0	4.36509
Early	CD4_T_cell	CD103_pos_CD4_T_cell	7.29206e-10	1.19712
Early	CD4_T_cell	CD8_T_cell	0	6.32146
Early	CD4_T_cell	T_regs	0	3.99732
Advanced	CD8_T_cell	CD103_pos_CD4_T_cell	3.20997e-11	1.97565
Advanced	CD8_T_cell	CD11b_mid_UD	4.73901e-05	0.402778
Advanced	CD8_T_cell	CD4_T_cell	0	6.11718
Intm	CD8_T_cell	CD103_pos_CD4_T_cell	2.36156e-10	1.52389
Intm	CD8_T_cell	CD14_hi_mono_DC_ADJ	1.33431e-08	0.579852
Intm	CD8_T_cell	CD4_T_cell	0	4.21453
Intm	CD8_T_cell	T_regs	0	3.71324
Early	CD8_T_cell	CD103_pos_CD4_T_cell	3.58293e-10	1.29428
Early	CD8_T_cell	CD14_hi_mono_DC_ADJ	1.08482e-11	0.435423
Early	CD8_T_cell	CD4_T_cell	0	5.04512
Early	CD8_T_cell	T_regs	0	3.74709
Advanced	FOXP3_pos_UD	15_UD	1.6831e-11	2.15187
Intm	FOXP3_pos_UD	CD14_lo_mono	0.00221526	0.11761
Early	FOXP3_pos_UD	CD14_lo_mono	3.15315e-07	0.455852
Advanced	Neut	27_UD	1.28668e-32	4.43045
Intm	Neut	27_UD	1.4754e-16	2.24983
Early	Neut	CD11b_mid_UD	3.08199e-15	2.22154
Early	Neut	27_UD	3.74414e-17	2.22193
Advanced	NK_cells	15_UD	3.38268e-11	1.46412
Intm	NK_cells	15_UD	1.39064e-13	0.502239
Early	NK_cells	15_UD	3.93306e-08	0.335954
Advanced	Prolif_mono_mac	CD206_hi_mac	0	5.47884
Intm	Prolif_mono_mac	CD206_hi_mac	0	3.72368
Advanced	T_regs	CD4_T_cell	4.76441e-44	4.42744
Intm	T_regs	B_cell	7.95316e-18	2.48539
Intm	T_regs	CD4_T_cell	0	4.42707
Intm	T_regs	CD8_T_cell	1.4013e-45	4.16313
Early	T_regs	15_UD	0.000741379	0.515173
Early	T_regs	B_cell	1.01948e-15	1.78338
Early	T_regs	CD4_T_cell	0	3.77087
Early	T_regs	CD8_T_cell	0	4.14629

## Sheet: Suppl Fig 9
Suppl Fig 9
ABI_b-DC ADJ and CD103+ CD4 T cell
Early
0.961637
4.65995
1.34148
1.57433
2.15593
1.66233
2.23546
0.481219
0.470174
0.789268
0.60455
1.29526
0.0526316
0.279713
1.06797
1.38886
2.24264
0.412042
0.578983
ABI_b-DC ADJ and CD206mid mac
Adv
3.79734
0.785168
2.20217
4.13973
1.01527
3.34506
2.67611
2.27502
1.11069
2.34113
1.57051
10.8568
1.66013
0.792266
ABI_b-DC ADJ and CD206hi mac
Early	Intm	Adv
1.94233	4.00266	7.72553
0.0909091	4.92302	1.02268
1.86373	2.13738	4.14957
1.7684	4.03148	4.74271
1.8419	0.811912	3.38796
1.91903	2.04811	7.93923
7.72014	1.71882	2.84667
3.22723	2.12716	3.83463
2.04471	1.72418	2.47655
1.74866	1.45922	3.58466
1.54704	1.88498	2.07983
3.13656	2.46082	9.5249
2.89751	2.08363	3.75524
1.63401	1.57023	1.79581
3.56167	2.19329
0.872727	3.42699
3.07932	3.0861
1.87078	2.26321
5.643	2.8411
	2.98308
